# Supplementary material for: Defining molecular glues with a dual-nanobody cannabidiol sensor
Source: Nat Commun. 2022 Feb 10;13:815. doi: 10.1038/s41467-022-28507-1 (PMC8831599; doi:10.1038/s41467-022-28507-1)
Supplement: Supplementary file 3 — Source Data [file 41467_2022_28507_MOESM3_ESM.xlsx]

## Sheet: Math Model
	Input Parameters	Unit: Molar
	Initial total concentration of receptor, R0	1e-08
	Initial total concentration of dimerization partner, D0	1e-07
	Affinity of MG to receptor, Kd1	1.34e-05
	Affinity of dimerization partner to MG-occupied receptor, Kd2	3.05e-08
	Output Results	Unit: Molar
	Maximal ternary complex concentration, YMAX	7.51992e-09
	50% YMAX	3.75996e-09
	EC50	3.16777e-06
			Ternary complex concentration						Coefficients of quartic function					parameters calculated for solving quartic function
	Unit: Molar		0 < Y ≤ YMAX, correct solution		don't meet 0 < Y ≤ YMAX, wrong solution		Y^4	Y^3	Y^2	Y
	Initial total concentration of MG		Y1	Y2	Y3	Y4	a	b	c	d	e	△0	△1	Q		S	S, when △1^2-4*△0^3>0	S, when △1^2-4*△0^3<0	∅	p	q
	MG0	log [MG0]	-b/4-S-0.5*((-4*S^2-2p+q/S)^(1/2))	-b/4-S+0.5*((-4*S^2-2p+q/S)^(1/2))	-b/4+S+0.5*((-4*S^2-2p-q/S)^(1/2))	-b/4+S-0.5*((-4*S^2-2p-q/S)^(1/2))		-(MG0+R0+2D0+2Kd2)	(MG0+R0)*D0+(R0+D0+Kd2)*(MG0+D0+Kd2)+Kd1*Kd2	-[(R0+D0+Kd2)*MG0*D0+(MG0+D0+Kd2)*R0*D0+Kd1*Kd2*D0]	R0*MG0*D0*D0	c^2-3bd+12e	2c^3-9bcd+27b^2e+27d^2-72ce	((△1+(△1^2-4*△0^3)^(1/2))/2)^(1/3)	△1^2-4*△0^3		0.5*((-2/3*p+1/3*(Q+△0/Q))^(1/2))	0.5*((-2/3*p+2/3*△0^(1/2)*cos(∅/3))^(1/2))	arccos(△1/(2*((△0^3)*(1/2))))	(8c-3b^2)/8	(b^3-4bc+8d)/8
	0.01	-2	7.51744e-09	9.99997e-08	0.01	1.33023e-07	1	-0.0100003	2.40543e-09	-1.50541e-16	1e-24	1.26974e-18	-2.05468e-27	#NUM!	-3.96686e-54	0.00250001	#NUM!	0.00250001	2.37176	-3.74996e-05	-1.24998e-07
	0.00909091	-2.04139	7.51723e-09	9.99997e-08	0.00909094	1.33028e-07	1	-0.00909118	2.18679e-09	-1.36859e-16	9.09091e-25	1.04943e-18	-1.54372e-27	#NUM!	-2.23995e-54	0.00227274	#NUM!	0.00227274	2.37168	-3.09914e-05	-9.39128e-08
	0.00826446	-2.08279	7.51693e-09	9.99997e-08	0.00826449	1.33032e-07	1	-0.00826473	1.98803e-09	-1.24421e-16	8.26446e-25	8.67355e-19	-1.15983e-27	#NUM!	-1.26486e-54	0.00206613	#NUM!	0.00206613	2.37159	-2.56127e-05	-7.0558e-08
	0.00751315	-2.12418	7.51667e-09	9.99996e-08	0.00751318	1.33038e-07	1	-0.00751342	1.80734e-09	-1.13114e-16	7.51315e-25	7.16871e-19	-8.71401e-28	#NUM!	-7.14275e-55	0.0018783	#NUM!	0.0018783	2.37149	-2.11675e-05	-5.30111e-08
	0.00683013	-2.16557	7.51634e-09	9.99996e-08	0.00683016	1.33043e-07	1	-0.00683041	1.64308e-09	-1.02835e-16	6.83013e-25	5.925e-19	-6.54701e-28	#NUM!	-4.03372e-55	0.00170755	#NUM!	0.00170755	2.37138	-1.74938e-05	-3.9828e-08
	0.00620921	-2.20696	7.51598e-09	9.99995e-08	0.00620924	1.3305e-07	1	-0.00620948	1.49374e-09	-9.34897e-17	6.20921e-25	4.8971e-19	-4.9189e-28	#NUM!	-2.27806e-55	0.00155232	#NUM!	0.00155232	2.37126	-1.44576e-05	-2.99233e-08
	0.00564474	-2.24836	7.51558e-09	9.99995e-08	0.00564477	1.33057e-07	1	-0.00564501	1.35799e-09	-8.49943e-17	5.64474e-25	4.04756e-19	-3.69568e-28	#NUM!	-1.2866e-55	0.0014112	#NUM!	0.0014112	2.37113	-1.19484e-05	-2.24818e-08
	0.00513158	-2.28975	7.51516e-09	9.99994e-08	0.00513161	1.33064e-07	1	-0.00513185	1.23457e-09	-7.72713e-17	5.13158e-25	3.34543e-19	-2.77664e-28	#NUM!	-7.2669e-56	0.00128291	#NUM!	0.00128291	2.37098	-9.87473e-06	-1.68908e-08
	0.00466507	-2.33114	7.51468e-09	9.99993e-08	0.0046651	1.33073e-07	1	-0.00466534	1.12238e-09	-7.02504e-17	4.66507e-25	2.76512e-19	-2.08616e-28	#NUM!	-4.10468e-56	0.00116628	#NUM!	0.00116628	2.37082	-8.16092e-06	-1.26903e-08
	0.00424098	-2.37253	7.51416e-09	9.99993e-08	0.00424101	1.33082e-07	1	-0.00424125	1.02038e-09	-6.38677e-17	4.24098e-25	2.2855e-19	-1.56738e-28	#NUM!	-2.31867e-56	0.00106026	#NUM!	0.00106026	2.37065	-6.74455e-06	-9.53437e-09
	0.00385543	-2.41393	7.51358e-09	9.99992e-08	0.00385546	1.33092e-07	1	-0.0038557	9.2766e-10	-5.80653e-17	3.85543e-25	1.8891e-19	-1.17761e-28	#NUM!	-1.30987e-56	0.000963872	#NUM!	0.000963872	2.37045	-5.57399e-06	-7.16329e-09
	0.00350494	-2.45532	7.51294e-09	9.99991e-08	0.00350497	1.33104e-07	1	-0.00350521	8.43366e-10	-5.27903e-17	3.50494e-25	1.56147e-19	-8.84768e-29	#NUM!	-7.40037e-57	0.000876249	#NUM!	0.000876249	2.37024	-4.60659e-06	-5.38187e-09
	0.00318631	-2.49671	7.51224e-09	9.9999e-08	0.00318634	1.33116e-07	1	-0.00318658	7.66735e-10	-4.79949e-17	3.18631e-25	1.29068e-19	-6.64749e-29	#NUM!	-4.18135e-57	0.000796591	#NUM!	0.000796591	2.37001	-3.80709e-06	-4.04346e-09
	0.00289664	-2.5381	7.51148e-09	9.9999e-08	0.00289667	1.3313e-07	1	-0.00289691	6.97071e-10	-4.36355e-17	2.89664e-25	1.06686e-19	-4.99444e-29	#NUM!	-2.36276e-57	0.000724175	#NUM!	0.000724175	2.36975	-3.14635e-06	-3.0379e-09
	0.00263331	-2.5795	7.51063e-09	9.99988e-08	0.00263334	1.33145e-07	1	-0.00263358	6.3374e-10	-3.96724e-17	2.63331e-25	8.81878e-20	-3.75247e-29	#NUM!	-1.33527e-57	0.000658342	#NUM!	0.000658342	2.36947	-2.60028e-06	-2.2824e-09
	0.00239392	-2.62089	7.5097e-09	9.99987e-08	0.00239395	1.33161e-07	1	-0.00239419	5.76166e-10	-3.60695e-17	2.39392e-25	7.28981e-20	-2.81934e-29	#NUM!	-7.54695e-58	0.000598494	#NUM!	0.000598494	2.36916	-2.14898e-06	-1.71479e-09
	0.00217629	-2.66228	7.50868e-09	9.99986e-08	0.00217632	1.33179e-07	1	-0.00217656	5.23826e-10	-3.27942e-17	2.17629e-25	6.02606e-20	-2.11826e-29	#NUM!	-4.26606e-58	0.000544087	#NUM!	0.000544087	2.36882	-1.77601e-06	-1.28834e-09
	0.00197845	-2.70368	7.50756e-09	9.99985e-08	0.00197848	1.33199e-07	1	-0.00197872	4.76244e-10	-2.98166e-17	1.97845e-25	4.98151e-20	-1.59152e-29	#NUM!	-2.41182e-58	0.000494626	#NUM!	0.000494626	2.36844	-1.46777e-06	-9.67944e-10
	0.00179859	-2.74507	7.50633e-09	9.99983e-08	0.00179862	1.33221e-07	1	-0.00179886	4.32988e-10	-2.71097e-17	1.79859e-25	4.11813e-20	-1.19576e-29	#NUM!	-1.36373e-58	0.000449661	#NUM!	0.000449661	2.36803	-1.21303e-06	-7.27225e-10
	0.00163508	-2.78646	7.50497e-09	9.99981e-08	0.00163511	1.33245e-07	1	-0.00163535	3.93665e-10	-2.4649e-17	1.63508e-25	3.40448e-20	-8.98419e-30	#NUM!	-7.71232e-59	0.000408784	#NUM!	0.000408784	2.36758	-1.0025e-06	-5.4637e-10
	0.00148644	-2.82785	7.50348e-09	9.9998e-08	0.00148647	1.33271e-07	1	-0.00148671	3.57916e-10	-2.24119e-17	1.48644e-25	2.8146e-20	-6.75016e-30	#NUM!	-4.36237e-59	0.000371623	#NUM!	0.000371623	2.36708	-8.28504e-07	-4.10492e-10
	0.00135131	-2.86925	7.50184e-09	9.99978e-08	0.00135134	1.33301e-07	1	-0.00135158	3.25417e-10	-2.03782e-17	1.35131e-25	2.327e-20	-5.07166e-30	#NUM!	-2.46802e-59	0.00033784	#NUM!	0.00033784	2.36653	-6.84709e-07	-3.08406e-10
	0.00122846	-2.91064	7.50004e-09	9.99975e-08	0.00122849	1.33333e-07	1	-0.00122873	2.95873e-10	-1.85293e-17	1.22846e-25	1.92394e-20	-3.81055e-30	#NUM!	-1.3966e-59	0.000307129	#NUM!	0.000307129	2.36592	-5.65871e-07	-2.31707e-10
	0.00111678	-2.95203	7.49806e-09	9.99973e-08	0.00111681	1.33368e-07	1	-0.00111705	2.69014e-10	-1.68486e-17	1.11678e-25	1.59077e-20	-2.86304e-30	#NUM!	-7.90504e-60	0.000279209	#NUM!	0.000279209	2.36526	-4.67658e-07	-1.74083e-10
	0.00101526	-2.99342	7.49588e-09	9.9997e-08	0.00101529	1.33407e-07	1	-0.00101553	2.44597e-10	-1.53206e-17	1.01526e-25	1.31535e-20	-2.15113e-30	#NUM!	-4.47561e-60	0.000253828	#NUM!	0.000253828	2.36453	-3.86491e-07	-1.30789e-10
	0.00092296	-3.03482	7.49348e-09	9.99967e-08	0.00092299	1.33449e-07	1	-0.000923231	2.224e-10	-1.39315e-17	9.2296e-26	1.08767e-20	-1.61625e-30	#NUM!	-2.53472e-60	0.000230754	#NUM!	0.000230754	2.36373	-3.19411e-07	-9.82625e-11
	0.000839055	-3.07621	7.49085e-09	9.99964e-08	0.000839085	1.33496e-07	1	-0.000839326	2.02221e-10	-1.26688e-17	8.39055e-26	8.99453e-21	-1.21437e-30	#NUM!	-1.43598e-60	0.000209778	#NUM!	0.000209778	2.36285	-2.63973e-07	-7.38248e-11
	0.000762777	-3.1176	7.48795e-09	9.99961e-08	0.000762807	1.33548e-07	1	-0.000763048	1.83876e-10	-1.15208e-17	7.62777e-26	7.4385e-21	-9.12426e-31	#NUM!	-8.13808e-61	0.000190708	#NUM!	0.000190708	2.36188	-2.18157e-07	-5.54647e-11
	0.000693433	-3.159	7.48477e-09	9.99957e-08	0.000693463	1.33605e-07	1	-0.000693704	1.67199e-10	-1.04772e-17	6.93433e-26	6.15208e-21	-6.85558e-31	#NUM!	-4.61387e-61	0.000173372	#NUM!	0.000173372	2.36081	-1.80293e-07	-4.16706e-11
	0.000630394	-3.20039	7.48127e-09	9.99953e-08	0.000630424	1.33667e-07	1	-0.000630665	1.52038e-10	-9.52843e-18	6.30394e-26	5.08851e-21	-5.15101e-31	#NUM!	-2.61695e-61	0.000157613	#NUM!	0.000157613	2.35964	-1.49e-07	-3.1307e-11
	0.000573086	-3.24178	7.47743e-09	9.99948e-08	0.000573115	1.33736e-07	1	-0.000573357	1.38255e-10	-8.66594e-18	5.73086e-26	4.20915e-21	-3.87028e-31	#NUM!	-1.48502e-61	0.000143285	#NUM!	0.000143285	2.35836	-1.23138e-07	-2.35209e-11
	0.000520987	-3.28317	7.47321e-09	9.99943e-08	0.000521017	1.33811e-07	1	-0.000521258	1.25725e-10	-7.88185e-18	5.20987e-26	3.48206e-21	-2.908e-31	#NUM!	-8.43122e-62	0.000130261	#NUM!	0.000130261	2.35694	-1.01765e-07	-1.76711e-11
	0.000473624	-3.32457	7.46857e-09	9.99937e-08	0.000473654	1.33894e-07	1	-0.000473895	1.14335e-10	-7.16905e-18	4.73624e-26	2.88086e-21	-2.18498e-31	#NUM!	-4.78956e-62	0.00011842	#NUM!	0.00011842	2.35539	-8.4102e-08	-1.32762e-11
	0.000430568	-3.36596	7.46348e-09	9.99931e-08	0.000430597	1.33986e-07	1	-0.000430839	1.0398e-10	-6.52104e-18	4.30568e-26	2.38371e-21	-1.64173e-31	#NUM!	-2.72251e-62	0.000107656	#NUM!	0.000107656	2.35368	-6.95042e-08	-9.97425e-12
	0.000391425	-3.40735	7.45788e-09	9.99925e-08	0.000391455	1.34086e-07	1	-0.000391696	9.45658e-11	-5.93195e-18	3.91425e-26	1.97259e-21	-1.23355e-31	#NUM!	-1.5486e-62	9.78703e-05	#NUM!	9.78703e-05	2.35181	-5.74401e-08	-7.49352e-12
	0.000355841	-3.44874	7.45174e-09	9.99917e-08	0.00035587	1.34197e-07	1	-0.000356112	8.60078e-11	-5.39641e-18	3.55841e-26	1.63259e-21	-9.26856e-32	#NUM!	-8.81513e-63	8.89743e-05	#NUM!	8.89743e-05	2.34975	-4.74699e-08	-5.62977e-12
	0.000323492	-3.49014	7.44499e-09	9.99909e-08	0.000323521	1.34318e-07	1	-0.000323763	7.82278e-11	-4.90955e-18	3.23492e-26	1.35139e-21	-6.96416e-32	#NUM!	-5.02194e-63	8.0887e-05	#NUM!	8.0887e-05	2.34748	-3.92302e-08	-4.22954e-12
	0.000294083	-3.53153	7.43759e-09	9.99901e-08	0.000294113	1.34452e-07	1	-0.000294354	7.11551e-11	-4.46696e-18	2.94083e-26	1.1188e-21	-5.23269e-32	#NUM!	-2.86352e-63	7.35349e-05	#NUM!	7.35349e-05	2.345	-3.24206e-08	-3.17756e-12
	0.000267349	-3.57292	7.42946e-09	9.99891e-08	0.000267378	1.34599e-07	1	-0.00026762	6.47254e-11	-4.0646e-18	2.67349e-26	9.26398e-22	-3.93169e-32	#NUM!	-1.63436e-63	6.68512e-05	#NUM!	6.68512e-05	2.34227	-2.67929e-08	-2.38722e-12
	0.000243044	-3.61431	7.42054e-09	9.99881e-08	0.000243073	1.34761e-07	1	-0.000243315	5.88802e-11	-3.69882e-18	2.43044e-26	7.67231e-22	-2.95415e-32	#NUM!	-9.33806e-64	6.07751e-05	#NUM!	6.07751e-05	2.33928	-2.2142e-08	-1.79344e-12
	0.000220949	-3.65571	7.41075e-09	9.9987e-08	0.000220978	1.34939e-07	1	-0.00022122	5.35663e-11	-3.36629e-18	2.20949e-26	6.35545e-22	-2.21963e-32	#NUM!	-5.34153e-64	5.52514e-05	#NUM!	5.52514e-05	2.33599	-1.82983e-08	-1.34735e-12
	0.000200863	-3.6971	7.40002e-09	9.99858e-08	0.000200891	1.35135e-07	1	-0.000201134	4.87356e-11	-3.06399e-18	2.00863e-26	5.26581e-22	-1.66772e-32	#NUM!	-3.05929e-64	5.02298e-05	#NUM!	5.02298e-05	2.33239	-1.51218e-08	-1.01221e-12
	0.000182603	-3.73849	7.38825e-09	9.99844e-08	0.000182631	1.3535e-07	1	-0.000182874	4.4344e-11	-2.78917e-18	1.82603e-26	4.3641e-22	-1.25303e-32	#NUM!	-1.75456e-64	4.56647e-05	#NUM!	4.56647e-05	2.32843	-1.24967e-08	-7.60424e-13
	0.000166002	-3.77989	7.37535e-09	9.9983e-08	0.000166031	1.35587e-07	1	-0.000166273	4.03516e-11	-2.53934e-18	1.66002e-26	3.6178e-22	-9.41423e-33	#NUM!	-1.00778e-64	4.15147e-05	#NUM!	4.15147e-05	2.3241	-1.03272e-08	-5.71265e-13
	0.000150911	-3.82128	7.36121e-09	9.99814e-08	0.000150939	1.35847e-07	1	-0.000151182	3.67222e-11	-2.31222e-18	1.50911e-26	3.00003e-22	-7.07286e-33	#NUM!	-5.79781e-65	3.77419e-05	#NUM!	3.77419e-05	2.31934	-8.53431e-09	-4.29156e-13
	0.000137192	-3.86267	7.34573e-09	9.99797e-08	0.00013722	1.36134e-07	1	-0.000137463	3.34227e-11	-2.10574e-18	1.37192e-26	2.48859e-22	-5.31357e-33	#NUM!	-3.34138e-65	3.43121e-05	#NUM!	3.43121e-05	2.31413	-7.05262e-09	-3.22395e-13
	0.00012472	-3.90406	7.32878e-09	9.99779e-08	0.000124747	1.36449e-07	1	-0.000124991	3.04232e-11	-1.91804e-18	1.2472e-26	2.06509e-22	-3.99166e-33	#NUM!	-1.92937e-65	3.11941e-05	#NUM!	3.11941e-05	2.30843	-5.82812e-09	-2.42189e-13
	0.000113382	-3.94546	7.31022e-09	9.99759e-08	0.000113409	1.36795e-07	1	-0.000113653	2.76964e-11	-1.7474e-18	1.13382e-26	1.71435e-22	-2.9984e-33	#NUM!	-1.11635e-65	2.83596e-05	#NUM!	2.83596e-05	2.30218	-4.81617e-09	-1.81934e-13
	0.000103074	-3.98685	7.28993e-09	9.99738e-08	0.000103101	1.37176e-07	1	-0.000103345	2.52174e-11	-1.59227e-18	1.03074e-26	1.42381e-22	-2.25208e-33	#NUM!	-6.47376e-66	2.57827e-05	#NUM!	2.57827e-05	2.29533	-3.97989e-09	-1.36668e-13
	9.37041e-05	-4.02824	7.26774e-09	9.99715e-08	9.37302e-05	1.37595e-07	1	-9.39751e-05	2.29639e-11	-1.45125e-18	9.37041e-27	1.18308e-22	-1.69133e-33	#NUM!	-3.76321e-66	2.34401e-05	#NUM!	2.34401e-05	2.28785	-3.28878e-09	-1.02663e-13
	8.51855e-05	-4.06963	7.2435e-09	9.9969e-08	8.52112e-05	1.38056e-07	1	-8.54565e-05	2.09152e-11	-1.32304e-18	8.51855e-27	9.8358e-23	-1.27001e-33	#NUM!	-2.19326e-66	2.13105e-05	#NUM!	2.13105e-05	2.27966	-2.71764e-09	-7.71168e-14
	7.74414e-05	-4.11103	7.21703e-09	9.99664e-08	7.74666e-05	1.38563e-07	1	-7.77124e-05	1.90527e-11	-1.20649e-18	7.74414e-27	8.18194e-23	-9.53462e-34	#NUM!	-1.28184e-66	1.93745e-05	#NUM!	1.93745e-05	2.27071	-2.24565e-09	-5.79261e-14
	7.04013e-05	-4.15242	7.18815e-09	9.99636e-08	7.0426e-05	1.3912e-07	1	-7.06723e-05	1.73595e-11	-1.10054e-18	7.04013e-27	6.81052e-23	-7.15646e-34	#NUM!	-7.51426e-67	1.76145e-05	#NUM!	1.76145e-05	2.26094	-1.8556e-09	-4.35098e-14
	6.40011e-05	-4.19381	7.15665e-09	9.99606e-08	6.40253e-05	1.39733e-07	1	-6.42721e-05	1.58203e-11	-1.00422e-18	6.40011e-27	5.67293e-23	-5.36988e-34	#NUM!	-4.41913e-67	1.60145e-05	#NUM!	1.60145e-05	2.25027	-1.53327e-09	-3.26804e-14
	5.81829e-05	-4.2352	7.12234e-09	9.99573e-08	5.82064e-05	1.40406e-07	1	-5.84539e-05	1.4421e-11	-9.16652e-19	5.81829e-27	4.72898e-23	-4.02783e-34	#NUM!	-2.60787e-67	1.45599e-05	#NUM!	1.45599e-05	2.23863	-1.2669e-09	-2.45455e-14
	5.28935e-05	-4.2766	7.085e-09	9.99539e-08	5.29163e-05	1.41147e-07	1	-5.31645e-05	1.31489e-11	-8.37048e-19	5.28935e-27	3.9454e-23	-3.0198e-34	#NUM!	-1.54466e-67	1.32376e-05	#NUM!	1.32376e-05	2.22594	-1.04678e-09	-1.84348e-14
	4.8085e-05	-4.31799	7.0444e-09	9.99503e-08	4.8107e-05	1.41962e-07	1	-4.8356e-05	1.19925e-11	-7.6468e-19	4.8085e-27	3.29467e-23	-2.26275e-34	#NUM!	-9.18515e-68	1.20355e-05	#NUM!	1.20355e-05	2.21212	-8.64871e-10	-1.38447e-14
	4.37136e-05	-4.35938	7.00029e-09	9.99465e-08	4.37348e-05	1.42858e-07	1	-4.39846e-05	1.09412e-11	-6.98891e-19	4.37136e-27	2.75402e-23	-1.69429e-34	#NUM!	-5.48465e-68	1.09427e-05	#NUM!	1.09427e-05	2.19709	-7.14552e-10	-1.03969e-14
	3.97397e-05	-4.40078	6.95244e-09	9.99425e-08	3.97599e-05	1.43844e-07	1	-4.00107e-05	9.98543e-12	-6.39083e-19	3.97397e-27	2.30461e-23	-1.26751e-34	#NUM!	-3.28951e-68	9.94922e-06	#NUM!	9.94922e-06	2.18075	-5.90335e-10	-7.80728e-15
	3.6127e-05	-4.44217	6.90059e-09	9.99383e-08	3.61462e-05	1.44927e-07	1	-3.6398e-05	9.11657e-12	-5.84711e-19	3.6127e-27	1.93083e-23	-9.47189e-35	#NUM!	-1.98217e-68	9.04607e-06	#NUM!	9.04607e-06	2.16301	-4.87688e-10	-5.86223e-15
	3.28427e-05	-4.48356	6.84448e-09	9.99339e-08	3.28608e-05	1.46119e-07	1	-3.31137e-05	8.32671e-12	-5.35283e-19	3.28427e-27	1.61978e-23	-7.06841e-35	#NUM!	-1.2003e-68	8.22504e-06	#NUM!	8.22504e-06	2.14377	-4.02867e-10	-4.40139e-15
	2.9857e-05	-4.52495	6.78385e-09	9.99293e-08	2.98739e-05	1.4743e-07	1	-3.0128e-05	7.60864e-12	-4.90348e-19	2.9857e-27	1.36076e-23	-5.2657e-35	#NUM!	-7.30605e-69	7.47864e-06	#NUM!	7.47864e-06	2.12293	-3.32778e-10	-3.30426e-15
	2.71427e-05	-4.56635	6.71845e-09	9.99246e-08	2.71582e-05	1.48871e-07	1	-2.74137e-05	6.95586e-12	-4.49499e-19	2.71427e-27	1.14493e-23	-3.91424e-35	#NUM!	-4.47124e-69	6.80011e-06	#NUM!	6.80011e-06	2.10039	-2.74861e-10	-2.48033e-15
	2.46752e-05	-4.60774	6.648e-09	9.99197e-08	2.46892e-05	1.50457e-07	1	-2.49462e-05	6.36242e-12	-4.12362e-19	2.46752e-27	9.6494e-24	-2.90168e-35	#NUM!	-2.75188e-69	6.18327e-06	#NUM!	6.18327e-06	2.07605	-2.27005e-10	-1.8616e-15
	2.2432e-05	-4.64913	6.57228e-09	9.99146e-08	2.24443e-05	1.52201e-07	1	-2.2703e-05	5.82293e-12	-3.78602e-19	2.2432e-27	8.14724e-24	-2.1436e-35	#NUM!	-1.70367e-69	5.62251e-06	#NUM!	5.62251e-06	2.0498	-1.87462e-10	-1.397e-15
	2.03927e-05	-4.69052	6.49102e-09	9.99095e-08	2.04032e-05	1.54119e-07	1	-2.06637e-05	5.33249e-12	-3.47911e-19	2.03927e-27	6.89247e-24	-1.57656e-35	#NUM!	-1.06118e-69	5.11273e-06	#NUM!	5.11273e-06	2.02154	-1.54789e-10	-1.04815e-15
	1.85388e-05	-4.73192	6.40403e-09	9.99042e-08	1.85473e-05	1.5623e-07	1	-1.88098e-05	4.88663e-12	-3.2001e-19	1.85388e-27	5.84336e-24	-1.1529e-35	#NUM!	-6.65162e-70	4.64931e-06	#NUM!	4.64931e-06	1.99117	-1.27792e-10	-7.86252e-16
	1.68535e-05	-4.77331	6.3111e-09	9.98988e-08	1.68597e-05	1.58553e-07	1	-1.71245e-05	4.4813e-12	-2.94646e-19	1.68535e-27	4.96531e-24	-8.36815e-36	#NUM!	-4.1964e-70	4.22802e-06	#NUM!	4.22802e-06	1.95861	-1.05487e-10	-5.89641e-16
	1.53214e-05	-4.8147	6.21205e-09	9.98934e-08	1.53251e-05	1.61109e-07	1	-1.55924e-05	4.11282e-12	-2.71587e-19	1.53214e-27	4.22965e-24	-6.01396e-36	#NUM!	-2.66505e-70	3.84504e-06	#NUM!	3.84504e-06	1.92376	-8.70578e-11	-4.42063e-16
	1.39285e-05	-4.8561	6.10676e-09	9.98879e-08	1.39296e-05	1.63924e-07	1	-1.41995e-05	3.77784e-12	-2.50625e-19	1.39285e-27	3.61257e-24	-4.2644e-36	#NUM!	-1.704e-70	3.49688e-06	#NUM!	3.49688e-06	1.88655	-7.1832e-11	-3.31303e-16
	1.26623e-05	-4.89749	5.99513e-09	9.98825e-08	1.26604e-05	1.67023e-07	1	-1.29333e-05	3.47331e-12	-2.31568e-19	1.26623e-27	3.09431e-24	-2.96773e-36	#NUM!	-1.09702e-70	3.18038e-06	#NUM!	3.18038e-06	1.84691	-5.92529e-11	-2.48189e-16
	1.15112e-05	-4.93888	5.87711e-09	9.9877e-08	1.1506e-05	1.70438e-07	1	-1.17822e-05	3.19647e-12	-2.14244e-19	1.15112e-27	2.65848e-24	-2.01e-36	#NUM!	-7.11152e-71	2.89266e-06	#NUM!	2.89266e-06	1.80478	-4.88608e-11	-1.85833e-16
	1.04647e-05	-4.98027	5.75272e-09	9.98716e-08	1.04559e-05	1.74201e-07	1	-1.07357e-05	2.94479e-12	-1.98494e-19	1.04647e-27	2.29145e-24	-1.30566e-36	#NUM!	-4.64228e-71	2.63111e-06	#NUM!	2.63111e-06	1.76013	-4.02759e-11	-1.39059e-16
	9.51336e-06	-5.02167	5.62201e-09	9.98662e-08	9.50052e-06	1.78351e-07	1	-9.78436e-06	2.716e-12	-1.84177e-19	9.51336e-28	1.98191e-24	-7.90504e-37	#NUM!	-3.05148e-71	2.39335e-06	#NUM!	2.39335e-06	1.71293	-3.31841e-11	-1.03984e-16
	8.64851e-06	-5.06306	5.48513e-09	9.98609e-08	8.63123e-06	1.82931e-07	1	-8.91951e-06	2.508e-12	-1.71161e-19	8.64851e-28	1.72045e-24	-4.16386e-37	#NUM!	-2.01963e-71	2.1772e-06	#NUM!	2.1772e-06	1.66319	-2.73261e-11	-7.7688e-17
	7.86228e-06	-5.10445	5.34226e-09	9.98557e-08	7.8401e-06	1.87988e-07	1	-8.13328e-06	2.31891e-12	-1.59328e-19	7.86228e-28	1.49922e-24	-1.4719e-37	#NUM!	-1.34573e-71	1.98072e-06	#NUM!	1.98072e-06	1.6109	-2.24874e-11	-5.79815e-17
	7.14753e-06	-5.14584	5.19367e-09	9.98506e-08	7.11991e-06	1.93578e-07	1	-7.41853e-06	2.14702e-12	-1.48571e-19	7.14753e-28	1.31172e-24	4.41445e-38	#NUM!	-9.02597e-72	1.80211e-06	#NUM!	1.80211e-06	1.5561	-1.84909e-11	-4.32192e-17
	6.49775e-06	-5.18724	5.03973e-09	9.98457e-08	6.4641e-06	1.99765e-07	1	-6.76875e-06	1.99075e-12	-1.38792e-19	6.49775e-28	1.15252e-24	1.77879e-37	#NUM!	-6.09198e-72	1.63975e-06	#NUM!	1.63975e-06	1.49885	-1.51903e-11	-3.2166e-17
	5.90705e-06	-5.22863	4.88083e-09	9.98409e-08	5.86671e-06	2.06621e-07	1	-6.17805e-06	1.84868e-12	-1.29902e-19	5.90705e-28	1.01709e-24	2.69171e-37	#NUM!	-4.13619e-72	1.49215e-06	#NUM!	1.49215e-06	1.43921	-1.24644e-11	-2.3895e-17
	5.37004e-06	-5.27002	4.71746e-09	9.98363e-08	5.32226e-06	2.14232e-07	1	-5.64104e-06	1.71953e-12	-1.2182e-19	5.37004e-28	9.0166e-25	3.29348e-37	#NUM!	-2.8237e-72	1.35798e-06	#NUM!	1.35798e-06	1.37725	-1.02135e-11	-1.77101e-17
	4.88186e-06	-5.31141	4.55019e-09	9.98319e-08	4.82578e-06	2.22699e-07	1	-5.15286e-06	1.60212e-12	-1.14472e-19	4.88186e-28	8.03073e-25	3.66859e-37	#NUM!	-1.9371e-72	1.23602e-06	#NUM!	1.23602e-06	1.31307	-8.35486e-12	-1.3089e-17
	4.43805e-06	-5.35281	4.37962e-09	9.98277e-08	4.3727e-06	2.32143e-07	1	-4.70905e-06	1.49539e-12	-1.07793e-19	4.43805e-28	7.18696e-25	3.87997e-37	#NUM!	-1.33436e-72	1.12516e-06	#NUM!	1.12516e-06	1.24675	-6.82031e-12	-9.63988e-18
	4.03459e-06	-5.3942	4.20642e-09	9.98237e-08	3.95886e-06	2.42708e-07	1	-4.30559e-06	1.39836e-12	-1.01721e-19	4.03459e-28	6.46329e-25	3.97438e-37	#NUM!	-9.22034e-73	1.02438e-06	#NUM!	1.02438e-06	1.17836	-5.55345e-12	-7.06856e-18
	3.66781e-06	-5.43559	4.0313e-09	9.98198e-08	3.58039e-06	2.54575e-07	1	-3.93881e-06	1.31014e-12	-9.62011e-20	3.66781e-28	5.84125e-25	3.98647e-37	#NUM!	-6.38299e-73	9.32778e-07	#NUM!	9.32778e-07	1.10797	-4.5077e-12	-5.15446e-18
	3.33438e-06	-5.47699	3.855e-09	9.98162e-08	3.23373e-06	2.67969e-07	1	-3.60538e-06	1.22995e-12	-9.11828e-20	3.33438e-28	5.30539e-25	3.94182e-37	#NUM!	-4.41948e-73	8.49508e-07	#NUM!	8.49508e-07	1.03558	-3.64457e-12	-3.73212e-18
	3.03125e-06	-5.51838	3.67828e-09	9.98127e-08	2.91558e-06	2.83183e-07	1	-3.30225e-06	1.15705e-12	-8.66208e-20	3.03125e-28	4.84273e-25	3.85922e-37	#NUM!	-3.05353e-73	7.73817e-07	#NUM!	7.73817e-07	0.961151	-2.93227e-12	-2.67751e-18
	2.75568e-06	-5.55977	3.50191e-09	9.98095e-08	2.62277e-06	3.00602e-07	1	-3.02668e-06	1.09078e-12	-8.24735e-20	2.75568e-28	4.44237e-25	3.75239e-37	#NUM!	-2.09871e-73	7.05015e-07	#NUM!	7.05015e-07	0.884522	-2.34452e-12	-1.89761e-18
	2.50517e-06	-5.60116	3.32666e-09	9.98065e-08	2.35227e-06	3.20761e-07	1	-2.77617e-06	1.03053e-12	-7.87032e-20	2.50517e-28	4.09514e-25	3.6313e-37	#NUM!	-1.4284e-73	6.42475e-07	#NUM!	6.42475e-07	0.805383	-1.85963e-12	-1.32277e-18
	2.27742e-06	-5.64256	3.15327e-09	9.98036e-08	2.10103e-06	3.44432e-07	1	-2.54842e-06	9.75755e-13	-7.52757e-20	2.27742e-28	3.79329e-25	3.50309e-37	#NUM!	-9.56104e-74	5.85627e-07	#NUM!	5.85627e-07	0.723161	-1.45967e-12	-9.00786e-19
	2.07038e-06	-5.68395	2.98245e-09	9.9801e-08	1.8658e-06	3.72802e-07	1	-2.34138e-06	9.25963e-13	-7.21598e-20	2.07038e-28	3.5303e-25	3.37281e-37	#NUM!	-6.22341e-74	5.33954e-07	#NUM!	5.33954e-07	0.636839	-1.12982e-12	-5.926e-19
	1.88217e-06	-5.72534	2.81487e-09	9.97985e-08	1.64268e-06	4.0787e-07	1	-2.15317e-06	8.80697e-13	-6.93271e-20	1.88217e-28	3.30066e-25	3.244e-37	#NUM!	-3.85994e-74	4.86985e-07	#NUM!	4.86985e-07	0.544551	-8.57853e-13	-3.68979e-19
	1.71106e-06	-5.76673	2.65116e-09	9.97961e-08	1.42614e-06	4.53476e-07	1	-1.98206e-06	8.39546e-13	-6.6752e-20	1.71106e-28	3.0997e-25	3.11903e-37	#NUM!	-2.18466e-74	4.44292e-07	#NUM!	4.44292e-07	0.442538	-6.33668e-13	-2.0807e-19
	1.55551e-06	-5.80813	2.49187e-09	9.9794e-08	1.20521e-06	5.19017e-07	1	-1.82651e-06	8.02136e-13	-6.44109e-20	1.55551e-28	2.92346e-25	2.99945e-37	#NUM!	-9.97578e-75	4.05485e-07	#NUM!	4.05485e-07	0.321442	-4.48917e-13	-9.35435e-20
	1.4141e-06	-5.84952	2.33749e-09	9.9792e-08	9.33697e-07	6.49274e-07	1	-1.6851e-06	7.68126e-13	-6.22827e-20	1.4141e-28	2.76857e-25	2.88623e-37	#NUM!	-1.58123e-75	3.7021e-07	#NUM!	3.7021e-07	0.136912	-2.9671e-13	-1.32164e-20
	1.28555e-06	-5.89091	2.18846e-09	9.97901e-08	#NUM!	#NUM!	1	-1.55655e-06	7.37209e-13	-6.0348e-20	1.28555e-28	2.63217e-25	2.77986e-37	5.56017e-13	4.33033e-75	3.38147e-07	3.38147e-07	#NUM!	#NUM!	-1.71354e-13	4.19951e-20
	1.16868e-06	-5.93231	2.04511e-09	9.97884e-08	#NUM!	#NUM!	1	-1.43968e-06	7.09102e-13	-5.85891e-20	1.16868e-28	2.5118e-25	2.68055e-37	5.6465e-13	8.46401e-75	3.09003e-07	3.09003e-07	#NUM!	#NUM!	-6.81501e-14	7.88527e-20
	1.06243e-06	-5.9737	1.90773e-09	9.97869e-08	#NUM!	#NUM!	1	-1.33343e-06	6.83551e-13	-5.69901e-20	1.06243e-28	2.40539e-25	2.58828e-37	5.67346e-13	1.13226e-74	2.82511e-07	2.82511e-07	#NUM!	#NUM!	1.67828e-14	1.02381e-19
	9.6585e-07	-6.01509	1.77652e-09	9.97854e-08	#NUM!	#NUM!	1	-1.23685e-06	6.60322e-13	-5.55365e-20	9.6585e-29	2.31113e-25	2.50288e-37	5.67465e-13	1.32661e-74	2.58431e-07	2.58431e-07	#NUM!	#NUM!	8.66482e-14	1.16307e-19
	8.78045e-07	-6.05648	1.65163e-09	9.97841e-08	#NUM!	#NUM!	1	-1.14905e-06	6.39205e-13	-5.42151e-20	8.78045e-29	2.2275e-25	2.4241e-37	5.66209e-13	1.45531e-74	2.36543e-07	2.36543e-07	#NUM!	#NUM!	1.44091e-13	1.23386e-19
	7.98223e-07	-6.09788	1.53311e-09	9.97828e-08	#NUM!	#NUM!	1	-1.06922e-06	6.20008e-13	-5.30138e-20	7.98223e-29	2.15317e-25	2.35159e-37	5.64169e-13	1.53701e-74	2.16648e-07	2.16648e-07	#NUM!	#NUM!	1.91294e-13	1.25653e-19
	7.25657e-07	-6.13927	1.42098e-09	9.97817e-08	#NUM!	#NUM!	1	-9.96657e-07	6.02556e-13	-5.19216e-20	7.25657e-29	2.087e-25	2.285e-37	5.61681e-13	1.58521e-74	1.98563e-07	1.98563e-07	#NUM!	#NUM!	2.30059e-13	1.24599e-19
	6.59688e-07	-6.18066	1.3152e-09	9.97806e-08	#NUM!	#NUM!	1	-9.30688e-07	5.8669e-13	-5.09288e-20	6.59688e-29	2.02801e-25	2.22395e-37	5.58954e-13	1.60965e-74	1.82124e-07	1.82124e-07	#NUM!	#NUM!	2.61873e-13	1.21316e-19
	5.99717e-07	-6.22205	1.21568e-09	9.97797e-08	#NUM!	#NUM!	1	-8.70717e-07	5.72267e-13	-5.00262e-20	5.99717e-29	1.97533e-25	2.16806e-37	5.56121e-13	1.61742e-74	1.67181e-07	1.67181e-07	#NUM!	#NUM!	2.87962e-13	1.16599e-19
	5.45197e-07	-6.26345	1.12228e-09	9.97788e-08	#NUM!	#NUM!	1	-8.16197e-07	5.59155e-13	-4.92057e-20	5.45197e-29	1.92824e-25	2.11694e-37	5.53272e-13	1.61367e-74	1.53599e-07	1.53599e-07	#NUM!	#NUM!	3.09339e-13	1.11018e-19
	4.95634e-07	-6.30484	1.03485e-09	9.9778e-08	#NUM!	#NUM!	1	-7.66634e-07	5.47235e-13	-4.84598e-20	4.95634e-29	1.88608e-25	2.07024e-37	5.50467e-13	1.60212e-74	1.41252e-07	1.41252e-07	#NUM!	#NUM!	3.26837e-13	1.04983e-19
	4.50576e-07	-6.34623	9.53176e-10	9.97773e-08	#NUM!	#NUM!	1	-7.21576e-07	5.36399e-13	-4.77817e-20	4.50576e-29	1.8483e-25	2.0276e-37	5.47746e-13	1.58548e-74	1.30029e-07	1.30029e-07	#NUM!	#NUM!	3.41147e-13	9.87815e-20
	4.09615e-07	-6.38762	8.77045e-10	9.97766e-08	#NUM!	#NUM!	1	-6.80615e-07	5.26548e-13	-4.71652e-20	4.09615e-29	1.8144e-25	1.9887e-37	5.45134e-13	1.56568e-74	1.19827e-07	1.19827e-07	#NUM!	#NUM!	3.52834e-13	9.26121e-20
	3.72377e-07	-6.42902	8.06222e-10	9.9776e-08	#NUM!	#NUM!	1	-6.43377e-07	5.17592e-13	-4.66048e-20	3.72377e-29	1.78395e-25	1.95322e-37	5.42649e-13	1.54414e-74	1.10553e-07	1.10553e-07	#NUM!	#NUM!	3.62367e-13	8.66091e-20
	3.38524e-07	-6.47041	7.40456e-10	9.97754e-08	#NUM!	#NUM!	1	-6.09524e-07	5.0945e-13	-4.60953e-20	3.38524e-29	1.75657e-25	1.92089e-37	5.40299e-13	1.52184e-74	1.02123e-07	1.02123e-07	#NUM!	#NUM!	3.7013e-13	8.08596e-20
	3.07749e-07	-6.5118	6.7949e-10	9.97749e-08	#NUM!	#NUM!	1	-5.78749e-07	5.02049e-13	-4.56321e-20	3.07749e-29	1.73194e-25	1.89144e-37	5.38089e-13	1.49948e-74	9.44602e-08	9.44602e-08	#NUM!	#NUM!	3.76442e-13	7.54166e-20
	2.79772e-07	-6.5532	6.23064e-10	9.97744e-08	#NUM!	#NUM!	1	-5.50772e-07	4.9532e-13	-4.52111e-20	2.79772e-29	1.70975e-25	1.86461e-37	5.3602e-13	1.47756e-74	8.74943e-08	8.74943e-08	#NUM!	#NUM!	3.81564e-13	7.03087e-20
	2.54338e-07	-6.59459	5.70916e-10	9.9774e-08	#NUM!	#NUM!	1	-5.25338e-07	4.89204e-13	-4.48283e-20	2.54338e-29	1.68975e-25	1.84018e-37	5.34089e-13	1.45639e-74	8.11621e-08	8.11621e-08	#NUM!	#NUM!	3.85711e-13	6.55475e-20
	2.31217e-07	-6.63598	5.22788e-10	9.97736e-08	#NUM!	#NUM!	1	-5.02217e-07	4.83643e-13	-4.44803e-20	2.31217e-29	1.67172e-25	1.81794e-37	5.32293e-13	1.43618e-74	7.5406e-08	7.5406e-08	#NUM!	#NUM!	3.8906e-13	6.11327e-20
	2.10197e-07	-6.67737	4.78426e-10	9.97733e-08	#NUM!	#NUM!	1	-4.81197e-07	4.78588e-13	-4.4164e-20	2.10197e-29	1.65544e-25	1.7977e-37	5.30626e-13	1.41706e-74	7.01734e-08	7.01734e-08	#NUM!	#NUM!	3.91756e-13	5.70558e-20
	1.91088e-07	-6.71877	4.37583e-10	9.97729e-08	#NUM!	#NUM!	1	-4.62088e-07	4.73992e-13	-4.38764e-20	1.91088e-29	1.64073e-25	1.77928e-37	5.29083e-13	1.39909e-74	6.54168e-08	6.54168e-08	#NUM!	#NUM!	3.9392e-13	5.33032e-20
	1.73717e-07	-6.76016	4.00019e-10	9.97726e-08	#NUM!	#NUM!	1	-4.44717e-07	4.69814e-13	-4.36149e-20	1.73717e-29	1.62745e-25	1.76252e-37	5.27658e-13	1.3823e-74	6.10928e-08	6.10928e-08	#NUM!	#NUM!	3.95649e-13	4.9858e-20
	1.57924e-07	-6.80155	3.65506e-10	9.97724e-08	#NUM!	#NUM!	1	-4.28924e-07	4.66016e-13	-4.33773e-20	1.57924e-29	1.61544e-25	1.74727e-37	5.26343e-13	1.36668e-74	5.71621e-08	5.71621e-08	#NUM!	#NUM!	3.97025e-13	4.67015e-20
	1.43567e-07	-6.84294	3.33825e-10	9.97721e-08	#NUM!	#NUM!	1	-4.14567e-07	4.62563e-13	-4.31612e-20	1.43567e-29	1.60457e-25	1.7334e-37	5.25132e-13	1.35219e-74	5.35889e-08	5.35889e-08	#NUM!	#NUM!	3.98113e-13	4.38144e-20
	1.30516e-07	-6.88434	3.04767e-10	9.97719e-08	#NUM!	#NUM!	1	-4.01516e-07	4.59424e-13	-4.29648e-20	1.30516e-29	1.59474e-25	1.72078e-37	5.24018e-13	1.3388e-74	5.03406e-08	5.03406e-08	#NUM!	#NUM!	3.98969e-13	4.1177e-20
	1.18651e-07	-6.92573	2.78136e-10	9.97717e-08	#NUM!	#NUM!	1	-3.89651e-07	4.56571e-13	-4.27862e-20	1.18651e-29	1.58584e-25	1.70931e-37	5.22994e-13	1.32644e-74	4.73878e-08	4.73878e-08	#NUM!	#NUM!	3.99635e-13	3.87704e-20
	1.07864e-07	-6.96712	2.53747e-10	9.97715e-08	#NUM!	#NUM!	1	-3.78864e-07	4.53977e-13	-4.26239e-20	1.07864e-29	1.57778e-25	1.69887e-37	5.22055e-13	1.31507e-74	4.47034e-08	4.47034e-08	#NUM!	#NUM!	4.0015e-13	3.65762e-20
	9.80585e-08	-7.00851	2.31424e-10	9.97713e-08	#NUM!	#NUM!	1	-3.69058e-07	4.51618e-13	-4.24763e-20	9.80585e-30	1.57048e-25	1.68938e-37	5.21194e-13	1.30462e-74	4.22632e-08	4.22632e-08	#NUM!	#NUM!	4.00542e-13	3.45771e-20
	8.91441e-08	-7.04991	2.11005e-10	9.97712e-08	#NUM!	#NUM!	1	-3.60144e-07	4.49474e-13	-4.23421e-20	8.91441e-30	1.56386e-25	1.68075e-37	5.20405e-13	1.29503e-74	4.00449e-08	4.00449e-08	#NUM!	#NUM!	4.00835e-13	3.27566e-20
	8.10401e-08	-7.0913	1.92338e-10	9.97711e-08	#NUM!	#NUM!	1	-3.5204e-07	4.47525e-13	-4.22202e-20	8.10401e-30	1.55787e-25	1.6729e-37	5.19683e-13	1.28624e-74	3.80283e-08	3.80283e-08	#NUM!	#NUM!	4.01051e-13	3.10996e-20
	7.36728e-08	-7.13269	1.75281e-10	9.97709e-08	#NUM!	#NUM!	1	-3.44673e-07	4.45754e-13	-4.21093e-20	7.36728e-30	1.55243e-25	1.66576e-37	5.19022e-13	1.27819e-74	3.61951e-08	3.61951e-08	#NUM!	#NUM!	4.01204e-13	2.95919e-20
	6.69753e-08	-7.17409	1.59702e-10	9.97708e-08	#NUM!	#NUM!	1	-3.37975e-07	4.44143e-13	-4.20085e-20	6.69753e-30	1.5475e-25	1.65927e-37	5.18418e-13	1.27082e-74	3.45286e-08	3.45286e-08	#NUM!	#NUM!	4.01308e-13	2.82204e-20
	6.08866e-08	-7.21548	1.45479e-10	9.97707e-08	#NUM!	#NUM!	1	-3.31887e-07	4.42678e-13	-4.19168e-20	6.08866e-30	1.54302e-25	1.65336e-37	5.17866e-13	1.26409e-74	3.30136e-08	3.30136e-08	#NUM!	#NUM!	4.01373e-13	2.69731e-20
	5.53514e-08	-7.25687	1.32499e-10	9.97706e-08	#NUM!	#NUM!	1	-3.26351e-07	4.41347e-13	-4.18335e-20	5.53514e-30	1.53897e-25	1.648e-37	5.17362e-13	1.25794e-74	3.16363e-08	3.16363e-08	#NUM!	#NUM!	4.01408e-13	2.58389e-20
	5.03195e-08	-7.29826	1.20657e-10	9.97705e-08	#NUM!	#NUM!	1	-3.21319e-07	4.40137e-13	-4.17578e-20	5.03195e-30	1.53528e-25	1.64312e-37	5.16902e-13	1.25232e-74	3.03843e-08	3.03843e-08	#NUM!	#NUM!	4.0142e-13	2.48076e-20
	4.5745e-08	-7.33966	1.09856e-10	9.97704e-08	#NUM!	#NUM!	1	-3.16745e-07	4.39037e-13	-4.1689e-20	4.5745e-30	1.53194e-25	1.63868e-37	5.16481e-13	1.24719e-74	2.92461e-08	2.92461e-08	#NUM!	#NUM!	4.01414e-13	2.38701e-20
	4.15864e-08	-7.38105	1.00009e-10	9.97704e-08	#NUM!	#NUM!	1	-3.12586e-07	4.38037e-13	-4.16264e-20	4.15864e-30	1.52891e-25	1.63465e-37	5.16098e-13	1.24252e-74	2.82114e-08	2.82114e-08	#NUM!	#NUM!	4.01395e-13	2.30179e-20
	3.78058e-08	-7.42244	9.10332e-11	9.97703e-08	#NUM!	#NUM!	1	-3.08806e-07	4.37128e-13	-4.15695e-20	3.78058e-30	1.52615e-25	1.63098e-37	5.15749e-13	1.23825e-74	2.72708e-08	2.72708e-08	#NUM!	#NUM!	4.01367e-13	2.22433e-20
	3.43689e-08	-7.46383	8.28533e-11	9.97702e-08	#NUM!	#NUM!	1	-3.05369e-07	4.36301e-13	-4.15178e-20	3.43689e-30	1.52365e-25	1.62765e-37	5.1543e-13	1.23437e-74	2.64157e-08	2.64157e-08	#NUM!	#NUM!	4.01332e-13	2.15392e-20
	3.12444e-08	-7.50523	7.54007e-11	9.97702e-08	#NUM!	#NUM!	1	-3.02244e-07	4.3555e-13	-4.14707e-20	3.12444e-30	1.52138e-25	1.62462e-37	5.1514e-13	1.23082e-74	2.56383e-08	2.56383e-08	#NUM!	#NUM!	4.01293e-13	2.08992e-20
	2.8404e-08	-7.54662	6.86119e-11	9.97701e-08	#NUM!	#NUM!	1	-2.99404e-07	4.34866e-13	-4.1428e-20	2.8404e-30	1.51932e-25	1.62186e-37	5.14875e-13	1.2276e-74	2.49316e-08	2.49316e-08	#NUM!	#NUM!	4.0125e-13	2.03175e-20
	2.58219e-08	-7.58801	6.24289e-11	9.97701e-08	#NUM!	#NUM!	1	-2.96822e-07	4.34245e-13	-4.13891e-20	2.58219e-30	1.51744e-25	1.61935e-37	5.14634e-13	1.22466e-74	2.42892e-08	2.42892e-08	#NUM!	#NUM!	4.01207e-13	1.97888e-20
	2.34744e-08	-7.62941	5.67987e-11	9.97701e-08	#NUM!	#NUM!	1	-2.94474e-07	4.33681e-13	-4.13538e-20	2.34744e-30	1.51574e-25	1.61708e-37	5.14414e-13	1.22198e-74	2.37052e-08	2.37052e-08	#NUM!	#NUM!	4.01163e-13	1.93082e-20
	2.13404e-08	-7.6708	5.16725e-11	9.977e-08	#NUM!	#NUM!	1	-2.9234e-07	4.33168e-13	-4.13217e-20	2.13404e-30	1.5142e-25	1.615e-37	5.14214e-13	1.21954e-74	2.31743e-08	2.31743e-08	#NUM!	#NUM!	4.01119e-13	1.88715e-20
	1.94003e-08	-7.71219	4.70059e-11	9.977e-08	#NUM!	#NUM!	1	-2.904e-07	4.32701e-13	-4.12925e-20	1.94003e-30	1.51279e-25	1.61312e-37	5.14032e-13	1.21732e-74	2.26916e-08	2.26916e-08	#NUM!	#NUM!	4.01076e-13	1.84745e-20
	1.76367e-08	-7.75358	4.27582e-11	9.977e-08	#NUM!	#NUM!	1	-2.88637e-07	4.32277e-13	-4.12659e-20	1.76367e-30	1.51152e-25	1.61141e-37	5.13866e-13	1.2153e-74	2.22528e-08	2.22528e-08	#NUM!	#NUM!	4.01035e-13	1.81137e-20
	1.60333e-08	-7.79498	3.88923e-11	9.97699e-08	#NUM!	#NUM!	1	-2.87033e-07	4.31891e-13	-4.12418e-20	1.60333e-30	1.51036e-25	1.60985e-37	5.13715e-13	1.21346e-74	2.18539e-08	2.18539e-08	#NUM!	#NUM!	4.00996e-13	1.77858e-20
	1.45758e-08	-7.83637	3.53741e-11	9.97699e-08	#NUM!	#NUM!	1	-2.85576e-07	4.31541e-13	-4.12199e-20	1.45758e-30	1.50931e-25	1.60844e-37	5.13578e-13	1.21179e-74	2.14913e-08	2.14913e-08	#NUM!	#NUM!	4.00958e-13	1.74877e-20
	1.32507e-08	-7.87776	3.21728e-11	9.97699e-08	#NUM!	#NUM!	1	-2.84251e-07	4.31222e-13	-4.11999e-20	1.32507e-30	1.50835e-25	1.60715e-37	5.13453e-13	1.21027e-74	2.11617e-08	2.11617e-08	#NUM!	#NUM!	4.00923e-13	1.72168e-20
	1.20461e-08	-7.91915	2.926e-11	9.97699e-08	#NUM!	#NUM!	1	-2.83046e-07	4.30932e-13	-4.11818e-20	1.20461e-30	1.50748e-25	1.60598e-37	5.13339e-13	1.20888e-74	2.0862e-08	2.0862e-08	#NUM!	#NUM!	4.00889e-13	1.69705e-20
	1.0951e-08	-7.96055	2.66099e-11	9.97698e-08	#NUM!	#NUM!	1	-2.81951e-07	4.30669e-13	-4.11653e-20	1.0951e-30	1.50669e-25	1.60492e-37	5.13236e-13	1.20762e-74	2.05895e-08	2.05895e-08	#NUM!	#NUM!	4.00858e-13	1.67467e-20
	9.95544e-09	-8.00194	2.4199e-11	9.97698e-08	#NUM!	#NUM!	1	-2.80955e-07	4.3043e-13	-4.11503e-20	9.95544e-31	1.50597e-25	1.60395e-37	5.13142e-13	1.20648e-74	2.03419e-08	2.03419e-08	#NUM!	#NUM!	4.00829e-13	1.65432e-20
	9.0504e-09	-8.04333	2.20059e-11	9.97698e-08	#NUM!	#NUM!	1	-2.8005e-07	4.30212e-13	-4.11367e-20	9.0504e-31	1.50532e-25	1.60307e-37	5.13056e-13	1.20543e-74	2.01167e-08	2.01167e-08	#NUM!	#NUM!	4.00801e-13	1.63583e-20
	8.22764e-09	-8.08472	2.00109e-11	9.97698e-08	#NUM!	#NUM!	1	-2.79228e-07	4.30014e-13	-4.11243e-20	8.22764e-31	1.50473e-25	1.60228e-37	5.12978e-13	1.20448e-74	1.9912e-08	1.9912e-08	#NUM!	#NUM!	4.00776e-13	1.61902e-20
	7.47967e-09	-8.12612	1.81964e-11	9.97698e-08	#NUM!	#NUM!	1	-2.7848e-07	4.29834e-13	-4.11131e-20	7.47967e-31	1.50419e-25	1.60155e-37	5.12907e-13	1.20362e-74	1.97259e-08	1.97259e-08	#NUM!	#NUM!	4.00753e-13	1.60374e-20
	6.7997e-09	-8.16751	1.6546e-11	9.97698e-08	#NUM!	#NUM!	1	-2.778e-07	4.29671e-13	-4.11028e-20	6.7997e-31	1.5037e-25	1.60089e-37	5.12843e-13	1.20284e-74	1.95568e-08	1.95568e-08	#NUM!	#NUM!	4.00731e-13	1.58985e-20
	6.18155e-09	-8.2089	1.5045e-11	9.97698e-08	#NUM!	#NUM!	1	-2.77182e-07	4.29522e-13	-4.10935e-20	6.18155e-31	1.50325e-25	1.60029e-37	5.12784e-13	1.20212e-74	1.9403e-08	1.9403e-08	#NUM!	#NUM!	4.00711e-13	1.57723e-20
	5.61959e-09	-8.2503	1.36799e-11	9.97697e-08	#NUM!	#NUM!	1	-2.7662e-07	4.29387e-13	-4.10851e-20	5.61959e-31	1.50285e-25	1.59974e-37	5.12731e-13	1.20147e-74	1.92632e-08	1.92632e-08	#NUM!	#NUM!	4.00692e-13	1.56575e-20
	5.10872e-09	-8.29169	1.24384e-11	9.97697e-08	#NUM!	#NUM!	1	-2.76109e-07	4.29264e-13	-4.10774e-20	5.10872e-31	1.50248e-25	1.59925e-37	5.12682e-13	1.20088e-74	1.91361e-08	1.91361e-08	#NUM!	#NUM!	4.00675e-13	1.55532e-20
	4.64429e-09	-8.33308	1.13095e-11	9.97697e-08	#NUM!	#NUM!	1	-2.75644e-07	4.29152e-13	-4.10704e-20	4.64429e-31	1.50215e-25	1.5988e-37	5.12638e-13	1.20035e-74	1.90206e-08	1.90206e-08	#NUM!	#NUM!	4.0066e-13	1.54584e-20
	4.22208e-09	-8.37447	1.02828e-11	9.97697e-08	#NUM!	#NUM!	1	-2.75222e-07	4.29051e-13	-4.1064e-20	4.22208e-31	1.50184e-25	1.59839e-37	5.12598e-13	1.19986e-74	1.89155e-08	1.89155e-08	#NUM!	#NUM!	4.00645e-13	1.53722e-20
	3.83825e-09	-8.41587	9.34923e-12	9.97697e-08	#NUM!	#NUM!	1	-2.74838e-07	4.28958e-13	-4.10583e-20	3.83825e-31	1.50157e-25	1.59801e-37	5.12561e-13	1.19941e-74	1.882e-08	1.882e-08	#NUM!	#NUM!	4.00632e-13	1.52938e-20
	3.48932e-09	-8.45726	8.50031e-12	9.97697e-08	#NUM!	#NUM!	1	-2.74489e-07	4.28874e-13	-4.1053e-20	3.48932e-31	1.50132e-25	1.59768e-37	5.12528e-13	1.19901e-74	1.87332e-08	1.87332e-08	#NUM!	#NUM!	4.0062e-13	1.52226e-20
	3.17211e-09	-8.49865	7.72839e-12	9.97697e-08	#NUM!	#NUM!	1	-2.74172e-07	4.28798e-13	-4.10482e-20	3.17211e-31	1.50109e-25	1.59737e-37	5.12498e-13	1.19864e-74	1.86543e-08	1.86543e-08	#NUM!	#NUM!	4.00609e-13	1.51578e-20
	2.88374e-09	-8.54004	7.0265e-12	9.97697e-08	#NUM!	#NUM!	1	-2.73884e-07	4.28729e-13	-4.10439e-20	2.88374e-31	1.50088e-25	1.59709e-37	5.1247e-13	1.19831e-74	1.85826e-08	1.85826e-08	#NUM!	#NUM!	4.00599e-13	1.50989e-20
	2.62158e-09	-8.58144	6.3883e-12	9.97697e-08	#NUM!	#NUM!	1	-2.73622e-07	4.28666e-13	-4.104e-20	2.62158e-31	1.50069e-25	1.59683e-37	5.12445e-13	1.19801e-74	1.85174e-08	1.85174e-08	#NUM!	#NUM!	4.0059e-13	1.50454e-20
	2.38325e-09	-8.62283	5.80802e-12	9.97697e-08	#NUM!	#NUM!	1	-2.73383e-07	4.28608e-13	-4.10364e-20	2.38325e-31	1.50052e-25	1.5966e-37	5.12423e-13	1.19773e-74	1.84581e-08	1.84581e-08	#NUM!	#NUM!	4.00582e-13	1.49968e-20
	2.16659e-09	-8.66422	5.28041e-12	9.97697e-08	#NUM!	#NUM!	1	-2.73167e-07	4.28556e-13	-4.10331e-20	2.16659e-31	1.50036e-25	1.59639e-37	5.12402e-13	1.19748e-74	1.84042e-08	1.84042e-08	#NUM!	#NUM!	4.00574e-13	1.49526e-20
	1.96963e-09	-8.70561	4.80069e-12	9.97697e-08	#NUM!	#NUM!	1	-2.7297e-07	4.28509e-13	-4.10301e-20	1.96963e-31	1.50022e-25	1.5962e-37	5.12383e-13	1.19725e-74	1.83552e-08	1.83552e-08	#NUM!	#NUM!	4.00567e-13	1.49124e-20
	1.79057e-09	-8.74701	4.36453e-12	9.97697e-08	#NUM!	#NUM!	1	-2.72791e-07	4.28466e-13	-4.10274e-20	1.79057e-31	1.50009e-25	1.59603e-37	5.12366e-13	1.19704e-74	1.83106e-08	1.83106e-08	#NUM!	#NUM!	4.0056e-13	1.48758e-20
	1.62779e-09	-8.7884	3.96798e-12	9.97697e-08	#NUM!	#NUM!	1	-2.72628e-07	4.28427e-13	-4.1025e-20	1.62779e-31	1.49998e-25	1.59587e-37	5.12351e-13	1.19686e-74	1.82701e-08	1.82701e-08	#NUM!	#NUM!	4.00555e-13	1.48426e-20
	1.47981e-09	-8.82979	3.60743e-12	9.97697e-08	#NUM!	#NUM!	1	-2.7248e-07	4.28391e-13	-4.10228e-20	1.47981e-31	1.49987e-25	1.59572e-37	5.12337e-13	1.19668e-74	1.82333e-08	1.82333e-08	#NUM!	#NUM!	4.00549e-13	1.48124e-20
	1.34528e-09	-8.87119	3.27964e-12	9.97697e-08	#NUM!	#NUM!	1	-2.72345e-07	4.28359e-13	-4.10207e-20	1.34528e-31	1.49977e-25	1.59559e-37	5.12324e-13	1.19653e-74	1.81998e-08	1.81998e-08	#NUM!	#NUM!	4.00544e-13	1.4785e-20
	1.22299e-09	-8.91258	2.98161e-12	9.97697e-08	#NUM!	#NUM!	1	-2.72223e-07	4.28329e-13	-4.10189e-20	1.22299e-31	1.49969e-25	1.59547e-37	5.12312e-13	1.19639e-74	1.81694e-08	1.81694e-08	#NUM!	#NUM!	4.0054e-13	1.476e-20
	1.11181e-09	-8.95397	2.71066e-12	9.97697e-08	#NUM!	#NUM!	1	-2.72112e-07	4.28303e-13	-4.10172e-20	1.11181e-31	1.49961e-25	1.59537e-37	5.12302e-13	1.19626e-74	1.81418e-08	1.81418e-08	#NUM!	#NUM!	4.00536e-13	1.47373e-20
	1.01073e-09	-8.99536	2.46432e-12	9.97697e-08	#NUM!	#NUM!	1	-2.72011e-07	4.28278e-13	-4.10157e-20	1.01073e-31	1.49953e-25	1.59527e-37	5.12292e-13	1.19614e-74	1.81166e-08	1.81166e-08	#NUM!	#NUM!	4.00532e-13	1.47167e-20
	9.18848e-10	-9.03676	2.24036e-12	9.97697e-08	#NUM!	#NUM!	1	-2.71919e-07	4.28256e-13	-4.10143e-20	9.18848e-32	1.49947e-25	1.59518e-37	5.12283e-13	1.19603e-74	1.80938e-08	1.80938e-08	#NUM!	#NUM!	4.00529e-13	1.46979e-20
	8.35316e-10	-9.07815	2.03675e-12	9.97697e-08	#NUM!	#NUM!	1	-2.71835e-07	4.28236e-13	-4.10131e-20	8.35316e-32	1.49941e-25	1.5951e-37	5.12275e-13	1.19594e-74	1.8073e-08	1.8073e-08	#NUM!	#NUM!	4.00526e-13	1.46809e-20
	7.59378e-10	-9.11954	1.85164e-12	9.97697e-08	#NUM!	#NUM!	1	-2.71759e-07	4.28218e-13	-4.10119e-20	7.59378e-32	1.49935e-25	1.59502e-37	5.12268e-13	1.19585e-74	1.80541e-08	1.80541e-08	#NUM!	#NUM!	4.00523e-13	1.46654e-20
	6.90344e-10	-9.16093	1.68335e-12	9.97697e-08	#NUM!	#NUM!	1	-2.7169e-07	4.28201e-13	-4.10109e-20	6.90344e-32	1.4993e-25	1.59496e-37	5.12262e-13	1.19577e-74	1.80369e-08	1.80369e-08	#NUM!	#NUM!	4.0052e-13	1.46513e-20
	6.27585e-10	-9.20233	1.53035e-12	9.97697e-08	#NUM!	#NUM!	1	-2.71628e-07	4.28186e-13	-4.10099e-20	6.27585e-32	1.49926e-25	1.5949e-37	5.12256e-13	1.1957e-74	1.80213e-08	1.80213e-08	#NUM!	#NUM!	4.00518e-13	1.46385e-20
	5.70532e-10	-9.24372	1.39125e-12	9.97697e-08	#NUM!	#NUM!	1	-2.71571e-07	4.28172e-13	-4.10091e-20	5.70532e-32	1.49922e-25	1.59484e-37	5.1225e-13	1.19563e-74	1.80071e-08	1.80071e-08	#NUM!	#NUM!	4.00516e-13	1.46269e-20
	5.18666e-10	-9.28511	1.2648e-12	9.97697e-08	#NUM!	#NUM!	1	-2.71519e-07	4.2816e-13	-4.10083e-20	5.18666e-32	1.49918e-25	1.59479e-37	5.12245e-13	1.19557e-74	1.79942e-08	1.79942e-08	#NUM!	#NUM!	4.00514e-13	1.46163e-20
	4.71514e-10	-9.32651	1.14984e-12	9.97697e-08	#NUM!	#NUM!	1	-2.71472e-07	4.28149e-13	-4.10076e-20	4.71514e-32	1.49915e-25	1.59475e-37	5.12241e-13	1.19552e-74	1.79825e-08	1.79825e-08	#NUM!	#NUM!	4.00512e-13	1.46067e-20
	4.28649e-10	-9.3679	1.04532e-12	9.97696e-08	#NUM!	#NUM!	1	-2.71429e-07	4.28138e-13	-4.1007e-20	4.28649e-32	1.49912e-25	1.5947e-37	5.12237e-13	1.19547e-74	1.79718e-08	1.79718e-08	#NUM!	#NUM!	4.00511e-13	1.45979e-20
	3.89681e-10	-9.40929	9.50304e-13	9.97696e-08	#NUM!	#NUM!	1	-2.7139e-07	4.28129e-13	-4.10064e-20	3.89681e-32	1.49909e-25	1.59467e-37	5.12233e-13	1.19542e-74	1.79621e-08	1.79621e-08	#NUM!	#NUM!	4.00509e-13	1.459e-20
	3.54256e-10	-9.45068	8.63923e-13	9.97696e-08	#NUM!	#NUM!	1	-2.71354e-07	4.2812e-13	-4.10058e-20	3.54256e-32	1.49906e-25	1.59463e-37	5.12229e-13	1.19538e-74	1.79533e-08	1.79533e-08	#NUM!	#NUM!	4.00508e-13	1.45827e-20
	3.22051e-10	-9.49208	7.85393e-13	9.97696e-08	#NUM!	#NUM!	1	-2.71322e-07	4.28113e-13	-4.10053e-20	3.22051e-32	1.49904e-25	1.5946e-37	5.12226e-13	1.19534e-74	1.79453e-08	1.79453e-08	#NUM!	#NUM!	4.00507e-13	1.45762e-20
	2.92773e-10	-9.53347	7.14001e-13	9.97696e-08	#NUM!	#NUM!	1	-2.71293e-07	4.28106e-13	-4.10049e-20	2.92773e-32	1.49902e-25	1.59457e-37	5.12224e-13	1.19531e-74	1.7938e-08	1.7938e-08	#NUM!	#NUM!	4.00506e-13	1.45702e-20
	2.66157e-10	-9.57486	6.49098e-13	9.97696e-08	#NUM!	#NUM!	1	-2.71266e-07	4.28099e-13	-4.10045e-20	2.66157e-32	1.499e-25	1.59455e-37	5.12221e-13	1.19528e-74	1.79314e-08	1.79314e-08	#NUM!	#NUM!	4.00505e-13	1.45648e-20
	2.41961e-10	-9.61625	5.90094e-13	9.97696e-08	#NUM!	#NUM!	1	-2.71242e-07	4.28093e-13	-4.10041e-20	2.41961e-32	1.49898e-25	1.59452e-37	5.12219e-13	1.19525e-74	1.79254e-08	1.79254e-08	#NUM!	#NUM!	4.00504e-13	1.45598e-20
	2.19965e-10	-9.65765	5.36453e-13	9.97696e-08	#NUM!	#NUM!	1	-2.7122e-07	4.28088e-13	-4.10038e-20	2.19965e-32	1.49897e-25	1.5945e-37	5.12217e-13	1.19522e-74	1.79199e-08	1.79199e-08	#NUM!	#NUM!	4.00503e-13	1.45553e-20
	1.99968e-10	-9.69904	4.87688e-13	9.97696e-08	#NUM!	#NUM!	1	-2.712e-07	4.28083e-13	-4.10035e-20	1.99968e-32	1.49895e-25	1.59448e-37	5.12215e-13	1.1952e-74	1.79149e-08	1.79149e-08	#NUM!	#NUM!	4.00502e-13	1.45513e-20
	1.81789e-10	-9.74043	4.43355e-13	9.97696e-08	#NUM!	#NUM!	1	-2.71182e-07	4.28079e-13	-4.10032e-20	1.81789e-32	1.49894e-25	1.59446e-37	5.12213e-13	1.19518e-74	1.79104e-08	1.79104e-08	#NUM!	#NUM!	4.00502e-13	1.45476e-20
	1.65263e-10	-9.78182	4.03052e-13	9.97696e-08	#NUM!	#NUM!	1	-2.71165e-07	4.28075e-13	-4.1003e-20	1.65263e-32	1.49893e-25	1.59445e-37	5.12211e-13	1.19516e-74	1.79063e-08	1.79063e-08	#NUM!	#NUM!	4.00501e-13	1.45442e-20
	1.50239e-10	-9.82322	3.66413e-13	9.97696e-08	#NUM!	#NUM!	1	-2.7115e-07	4.28071e-13	-4.10028e-20	1.50239e-32	1.49892e-25	1.59443e-37	5.1221e-13	1.19514e-74	1.79026e-08	1.79026e-08	#NUM!	#NUM!	4.005e-13	1.45411e-20
	1.36581e-10	-9.86461	3.33104e-13	9.97696e-08	#NUM!	#NUM!	1	-2.71137e-07	4.28068e-13	-4.10026e-20	1.36581e-32	1.49891e-25	1.59442e-37	5.12209e-13	1.19513e-74	1.78992e-08	1.78992e-08	#NUM!	#NUM!	4.005e-13	1.45383e-20
	1.24164e-10	-9.906	3.02824e-13	9.97696e-08	#NUM!	#NUM!	1	-2.71124e-07	4.28065e-13	-4.10024e-20	1.24164e-32	1.4989e-25	1.59441e-37	5.12208e-13	1.19511e-74	1.78961e-08	1.78961e-08	#NUM!	#NUM!	4.00499e-13	1.45358e-20
	1.12877e-10	-9.9474	2.75295e-13	9.97696e-08	#NUM!	#NUM!	1	-2.71113e-07	4.28062e-13	-4.10022e-20	1.12877e-32	1.49889e-25	1.5944e-37	5.12206e-13	1.1951e-74	1.78933e-08	1.78933e-08	#NUM!	#NUM!	4.00499e-13	1.45335e-20
	1.02615e-10	-9.98879	2.50269e-13	9.97696e-08	#NUM!	#NUM!	1	-2.71103e-07	4.2806e-13	-4.1002e-20	1.02615e-32	1.49888e-25	1.59439e-37	5.12205e-13	1.19509e-74	1.78907e-08	1.78907e-08	#NUM!	#NUM!	4.00499e-13	1.45314e-20
	9.32866e-11	-10.0302	2.27518e-13	9.97696e-08	#NUM!	#NUM!	1	-2.71093e-07	4.28058e-13	-4.10019e-20	9.32866e-33	1.49887e-25	1.59438e-37	5.12205e-13	1.19508e-74	1.78884e-08	1.78884e-08	#NUM!	#NUM!	4.00498e-13	1.45295e-20
	8.4806e-11	-10.0716	2.06835e-13	9.97696e-08	#NUM!	#NUM!	1	-2.71085e-07	4.28056e-13	-4.10018e-20	8.4806e-33	1.49887e-25	1.59437e-37	5.12204e-13	1.19507e-74	1.78863e-08	1.78863e-08	#NUM!	#NUM!	4.00498e-13	1.45278e-20
	7.70963e-11	-10.113	1.88033e-13	9.97696e-08	#NUM!	#NUM!	1	-2.71077e-07	4.28054e-13	-4.10017e-20	7.70963e-33	1.49886e-25	1.59436e-37	5.12203e-13	1.19506e-74	1.78844e-08	1.78844e-08	#NUM!	#NUM!	4.00498e-13	1.45262e-20
	7.00876e-11	-10.1544	1.70939e-13	9.97696e-08	#NUM!	#NUM!	1	-2.7107e-07	4.28052e-13	-4.10016e-20	7.00876e-33	1.49886e-25	1.59436e-37	5.12202e-13	1.19505e-74	1.78826e-08	1.78826e-08	#NUM!	#NUM!	4.00497e-13	1.45248e-20
	6.3716e-11	-10.1958	1.554e-13	9.97696e-08	#NUM!	#NUM!	1	-2.71064e-07	4.28051e-13	-4.10015e-20	6.3716e-33	1.49885e-25	1.59435e-37	5.12202e-13	1.19504e-74	1.7881e-08	1.7881e-08	#NUM!	#NUM!	4.00497e-13	1.45235e-20
	5.79236e-11	-10.2371	1.41273e-13	9.97696e-08	#NUM!	#NUM!	1	-2.71058e-07	4.28049e-13	-4.10014e-20	5.79236e-33	1.49885e-25	1.59434e-37	5.12201e-13	1.19504e-74	1.78796e-08	1.78796e-08	#NUM!	#NUM!	4.00497e-13	1.45223e-20
	5.26578e-11	-10.2785	1.2843e-13	9.97696e-08	#NUM!	#NUM!	1	-2.71053e-07	4.28048e-13	-4.10013e-20	5.26578e-33	1.49885e-25	1.59434e-37	5.12201e-13	1.19503e-74	1.78783e-08	1.78783e-08	#NUM!	#NUM!	4.00497e-13	1.45212e-20
	4.78708e-11	-10.3199	1.16755e-13	9.97696e-08	#NUM!	#NUM!	1	-2.71048e-07	4.28047e-13	-4.10012e-20	4.78708e-33	1.49884e-25	1.59433e-37	5.122e-13	1.19502e-74	1.78771e-08	1.78771e-08	#NUM!	#NUM!	4.00497e-13	1.45202e-20
	4.35189e-11	-10.3613	1.06141e-13	9.97696e-08	#NUM!	#NUM!	1	-2.71044e-07	4.28046e-13	-4.10012e-20	4.35189e-33	1.49884e-25	1.59433e-37	5.122e-13	1.19502e-74	1.7876e-08	1.7876e-08	#NUM!	#NUM!	4.00496e-13	1.45193e-20
	3.95626e-11	-10.4027	9.64918e-14	9.97696e-08	#NUM!	#NUM!	1	-2.7104e-07	4.28045e-13	-4.10011e-20	3.95626e-33	1.49884e-25	1.59433e-37	5.12199e-13	1.19501e-74	1.7875e-08	1.7875e-08	#NUM!	#NUM!	4.00496e-13	1.45185e-20
	3.5966e-11	-10.4441	8.772e-14	9.97696e-08	#NUM!	#NUM!	1	-2.71036e-07	4.28044e-13	-4.1001e-20	3.5966e-33	1.49883e-25	1.59432e-37	5.12199e-13	1.19501e-74	1.78741e-08	1.78741e-08	#NUM!	#NUM!	4.00496e-13	1.45178e-20
	3.26964e-11	-10.4855	7.97454e-14	9.97696e-08	#NUM!	#NUM!	1	-2.71033e-07	4.28043e-13	-4.1001e-20	3.26964e-33	1.49883e-25	1.59432e-37	5.12199e-13	1.19501e-74	1.78733e-08	1.78733e-08	#NUM!	#NUM!	4.00496e-13	1.45171e-20
	2.9724e-11	-10.5269	7.24959e-14	9.97696e-08	#NUM!	#NUM!	1	-2.7103e-07	4.28042e-13	-4.10009e-20	2.9724e-33	1.49883e-25	1.59432e-37	5.12199e-13	1.195e-74	1.78726e-08	1.78726e-08	#NUM!	#NUM!	4.00496e-13	1.45165e-20
	2.70218e-11	-10.5683	6.59055e-14	9.97696e-08	#NUM!	#NUM!	1	-2.71027e-07	4.28042e-13	-4.10009e-20	2.70218e-33	1.49883e-25	1.59431e-37	5.12198e-13	1.195e-74	1.78719e-08	1.78719e-08	#NUM!	#NUM!	4.00496e-13	1.4516e-20
	2.45653e-11	-10.6097	5.99143e-14	9.97696e-08	#NUM!	#NUM!	1	-2.71025e-07	4.28041e-13	-4.10009e-20	2.45653e-33	1.49883e-25	1.59431e-37	5.12198e-13	1.195e-74	1.78713e-08	1.78713e-08	#NUM!	#NUM!	4.00496e-13	1.45155e-20
	2.23321e-11	-10.6511	5.44675e-14	9.97696e-08	#NUM!	#NUM!	1	-2.71022e-07	4.28041e-13	-4.10008e-20	2.23321e-33	1.49882e-25	1.59431e-37	5.12198e-13	1.19499e-74	1.78707e-08	1.78707e-08	#NUM!	#NUM!	4.00496e-13	1.4515e-20
	2.03019e-11	-10.6925	4.95158e-14	9.97696e-08	#NUM!	#NUM!	1	-2.7102e-07	4.2804e-13	-4.10008e-20	2.03019e-33	1.49882e-25	1.59431e-37	5.12198e-13	1.19499e-74	1.78702e-08	1.78702e-08	#NUM!	#NUM!	4.00496e-13	1.45146e-20
	1.84562e-11	-10.7339	4.50147e-14	9.97696e-08	#NUM!	#NUM!	1	-2.71018e-07	4.2804e-13	-4.10008e-20	1.84562e-33	1.49882e-25	1.59431e-37	5.12197e-13	1.19499e-74	1.78698e-08	1.78698e-08	#NUM!	#NUM!	4.00496e-13	1.45142e-20
	1.67784e-11	-10.7752	4.09223e-14	9.97696e-08	#NUM!	#NUM!	1	-2.71017e-07	4.28039e-13	-4.10008e-20	1.67784e-33	1.49882e-25	1.5943e-37	5.12197e-13	1.19499e-74	1.78694e-08	1.78694e-08	#NUM!	#NUM!	4.00495e-13	1.45139e-20
	1.52531e-11	-10.8166	3.7202e-14	9.97696e-08	#NUM!	#NUM!	1	-2.71015e-07	4.28039e-13	-4.10007e-20	1.52531e-33	1.49882e-25	1.5943e-37	5.12197e-13	1.19499e-74	1.7869e-08	1.7869e-08	#NUM!	#NUM!	4.00495e-13	1.45136e-20
	1.38665e-11	-10.858	3.38201e-14	9.97696e-08	#NUM!	#NUM!	1	-2.71014e-07	4.28039e-13	-4.10007e-20	1.38665e-33	1.49882e-25	1.5943e-37	5.12197e-13	1.19499e-74	1.78686e-08	1.78686e-08	#NUM!	#NUM!	4.00495e-13	1.45133e-20
	1.26059e-11	-10.8994	3.07454e-14	9.97696e-08	#NUM!	#NUM!	1	-2.71013e-07	4.28038e-13	-4.10007e-20	1.26059e-33	1.49882e-25	1.5943e-37	5.12197e-13	1.19498e-74	1.78683e-08	1.78683e-08	#NUM!	#NUM!	4.00495e-13	1.4513e-20
	1.14599e-11	-10.9408	2.79505e-14	9.97696e-08	#NUM!	#NUM!	1	-2.71011e-07	4.28038e-13	-4.10007e-20	1.14599e-33	1.49882e-25	1.5943e-37	5.12197e-13	1.19498e-74	1.7868e-08	1.7868e-08	#NUM!	#NUM!	4.00495e-13	1.45128e-20
	1.04181e-11	-10.9822	2.54097e-14	9.97696e-08	#NUM!	#NUM!	1	-2.7101e-07	4.28038e-13	-4.10007e-20	1.04181e-33	1.49882e-25	1.5943e-37	5.12197e-13	1.19498e-74	1.78678e-08	1.78678e-08	#NUM!	#NUM!	4.00495e-13	1.45126e-20
	9.47097e-12	-11.0236	2.30997e-14	9.97696e-08	#NUM!	#NUM!	1	-2.71009e-07	4.28038e-13	-4.10006e-20	9.47097e-34	1.49881e-25	1.5943e-37	5.12197e-13	1.19498e-74	1.78675e-08	1.78675e-08	#NUM!	#NUM!	4.00495e-13	1.45124e-20
	8.60998e-12	-11.065	2.09997e-14	9.97696e-08	#NUM!	#NUM!	1	-2.71009e-07	4.28037e-13	-4.10006e-20	8.60998e-34	1.49881e-25	1.5943e-37	5.12197e-13	1.19498e-74	1.78673e-08	1.78673e-08	#NUM!	#NUM!	4.00495e-13	1.45122e-20
	7.82725e-12	-11.1064	1.90905e-14	9.97696e-08	#NUM!	#NUM!	1	-2.71008e-07	4.28037e-13	-4.10006e-20	7.82725e-34	1.49881e-25	1.59429e-37	5.12196e-13	1.19498e-74	1.78671e-08	1.78671e-08	#NUM!	#NUM!	4.00495e-13	1.45121e-20
	7.11568e-12	-11.1478	1.73552e-14	9.97696e-08	#NUM!	#NUM!	1	-2.71007e-07	4.28037e-13	-4.10006e-20	7.11568e-34	1.49881e-25	1.59429e-37	5.12196e-13	1.19498e-74	1.78669e-08	1.78669e-08	#NUM!	#NUM!	4.00495e-13	1.45119e-20
	6.4688e-12	-11.1892	1.57775e-14	9.97696e-08	#NUM!	#NUM!	1	-2.71006e-07	4.28037e-13	-4.10006e-20	6.4688e-34	1.49881e-25	1.59429e-37	5.12196e-13	1.19498e-74	1.78668e-08	1.78668e-08	#NUM!	#NUM!	4.00495e-13	1.45118e-20
	5.88073e-12	-11.2306	1.4343e-14	9.97696e-08	#NUM!	#NUM!	1	-2.71006e-07	4.28037e-13	-4.10006e-20	5.88073e-34	1.49881e-25	1.59429e-37	5.12196e-13	1.19498e-74	1.78666e-08	1.78666e-08	#NUM!	#NUM!	4.00495e-13	1.45117e-20
	5.34612e-12	-11.272	1.30391e-14	9.97696e-08	#NUM!	#NUM!	1	-2.71005e-07	4.28037e-13	-4.10006e-20	5.34612e-34	1.49881e-25	1.59429e-37	5.12196e-13	1.19498e-74	1.78665e-08	1.78665e-08	#NUM!	#NUM!	4.00495e-13	1.45116e-20
	4.86011e-12	-11.3134	1.18537e-14	9.97696e-08	#NUM!	#NUM!	1	-2.71005e-07	4.28036e-13	-4.10006e-20	4.86011e-34	1.49881e-25	1.59429e-37	5.12196e-13	1.19497e-74	1.78664e-08	1.78664e-08	#NUM!	#NUM!	4.00495e-13	1.45115e-20
	4.41828e-12	-11.3547	1.07762e-14	9.97696e-08	#NUM!	#NUM!	1	-2.71004e-07	4.28036e-13	-4.10006e-20	4.41828e-34	1.49881e-25	1.59429e-37	5.12196e-13	1.19497e-74	1.78663e-08	1.78663e-08	#NUM!	#NUM!	4.00495e-13	1.45114e-20
	4.01662e-12	-11.3961	9.7965e-15	9.97696e-08	#NUM!	#NUM!	1	-2.71004e-07	4.28036e-13	-4.10006e-20	4.01662e-34	1.49881e-25	1.59429e-37	5.12196e-13	1.19497e-74	1.78662e-08	1.78662e-08	#NUM!	#NUM!	4.00495e-13	1.45113e-20
	3.65147e-12	-11.4375	8.90579e-15	9.97696e-08	#NUM!	#NUM!	1	-2.71004e-07	4.28036e-13	-4.10006e-20	3.65147e-34	1.49881e-25	1.59429e-37	5.12196e-13	1.19497e-74	1.78661e-08	1.78661e-08	#NUM!	#NUM!	4.00495e-13	1.45112e-20
	3.31952e-12	-11.4789	8.09625e-15	9.97696e-08	#NUM!	#NUM!	1	-2.71003e-07	4.28036e-13	-4.10005e-20	3.31952e-34	1.49881e-25	1.59429e-37	5.12196e-13	1.19497e-74	1.7866e-08	1.7866e-08	#NUM!	#NUM!	4.00495e-13	1.45111e-20
	3.01774e-12	-11.5203	7.36019e-15	9.97696e-08	#NUM!	#NUM!	1	-2.71003e-07	4.28036e-13	-4.10005e-20	3.01774e-34	1.49881e-25	1.59429e-37	5.12196e-13	1.19497e-74	1.78659e-08	1.78659e-08	#NUM!	#NUM!	4.00495e-13	1.45111e-20
	2.7434e-12	-11.5617	6.69117e-15	9.97696e-08	#NUM!	#NUM!	1	-2.71003e-07	4.28036e-13	-4.10005e-20	2.7434e-34	1.49881e-25	1.59429e-37	5.12196e-13	1.19497e-74	1.78659e-08	1.78659e-08	#NUM!	#NUM!	4.00495e-13	1.4511e-20
	2.494e-12	-11.6031	6.08282e-15	9.97696e-08	#NUM!	#NUM!	1	-2.71002e-07	4.28036e-13	-4.10005e-20	2.494e-34	1.49881e-25	1.59429e-37	5.12196e-13	1.19497e-74	1.78658e-08	1.78658e-08	#NUM!	#NUM!	4.00495e-13	1.4511e-20
	2.26728e-12	-11.6445	5.53e-15	9.97696e-08	#NUM!	#NUM!	1	-2.71002e-07	4.28036e-13	-4.10005e-20	2.26728e-34	1.49881e-25	1.59429e-37	5.12196e-13	1.19497e-74	1.78657e-08	1.78657e-08	#NUM!	#NUM!	4.00495e-13	1.45109e-20
	2.06116e-12	-11.6859	5.02716e-15	9.97696e-08	#NUM!	#NUM!	1	-2.71002e-07	4.28036e-13	-4.10005e-20	2.06116e-34	1.49881e-25	1.59429e-37	5.12196e-13	1.19497e-74	1.78657e-08	1.78657e-08	#NUM!	#NUM!	4.00495e-13	1.45109e-20
	1.87378e-12	-11.7273	4.57024e-15	9.97696e-08	#NUM!	#NUM!	1	-2.71002e-07	4.28036e-13	-4.10005e-20	1.87378e-34	1.49881e-25	1.59429e-37	5.12196e-13	1.19497e-74	1.78656e-08	1.78656e-08	#NUM!	#NUM!	4.00495e-13	1.45108e-20
	1.70344e-12	-11.7687	4.15486e-15	9.97696e-08	#NUM!	#NUM!	1	-2.71002e-07	4.28036e-13	-4.10005e-20	1.70344e-34	1.49881e-25	1.59429e-37	5.12196e-13	1.19497e-74	1.78656e-08	1.78656e-08	#NUM!	#NUM!	4.00495e-13	1.45108e-20
	1.54858e-12	-11.8101	3.777e-15	9.97696e-08	#NUM!	#NUM!	1	-2.71002e-07	4.28036e-13	-4.10005e-20	1.54858e-34	1.49881e-25	1.59429e-37	5.12196e-13	1.19497e-74	1.78656e-08	1.78656e-08	#NUM!	#NUM!	4.00495e-13	1.45108e-20
	1.4078e-12	-11.8515	3.43362e-15	9.97696e-08	#NUM!	#NUM!	1	-2.71001e-07	4.28036e-13	-4.10005e-20	1.4078e-34	1.49881e-25	1.59429e-37	5.12196e-13	1.19497e-74	1.78655e-08	1.78655e-08	#NUM!	#NUM!	4.00495e-13	1.45107e-20
	1.27982e-12	-11.8929	3.12153e-15	9.97696e-08	#NUM!	#NUM!	1	-2.71001e-07	4.28036e-13	-4.10005e-20	1.27982e-34	1.49881e-25	1.59429e-37	5.12196e-13	1.19497e-74	1.78655e-08	1.78655e-08	#NUM!	#NUM!	4.00495e-13	1.45107e-20
	1.16347e-12	-11.9342	2.83772e-15	9.97696e-08	#NUM!	#NUM!	1	-2.71001e-07	4.28036e-13	-4.10005e-20	1.16347e-34	1.49881e-25	1.59429e-37	5.12196e-13	1.19497e-74	1.78655e-08	1.78655e-08	#NUM!	#NUM!	4.00495e-13	1.45107e-20
	1.0577e-12	-11.9756	2.57972e-15	9.97696e-08	#NUM!	#NUM!	1	-2.71001e-07	4.28036e-13	-4.10005e-20	1.0577e-34	1.49881e-25	1.59429e-37	5.12196e-13	1.19497e-74	1.78654e-08	1.78654e-08	#NUM!	#NUM!	4.00495e-13	1.45107e-20

## Sheet: Figure 3a
	X	Y
	Molar ratio	∆H
	0.190026	-38.2241
	0.350018	-35.1372
	0.511498	-32.2908
	0.674466	-29.3873
	0.838921	-25.2215
	1.00486	-20.3916
	1.1723	-15.7067
	1.34121	-5.74795
	1.51162	-2.00977
	1.68351	-0.07297
	1.8569	-0.162795
	2.03177	-0.27414
	2.20812	-0.169255
	2.38597	0.023357
	2.5653	0.758485
	2.74612	0.5814
	2.92843	0.777949
	3.11222	0.687511
	Show connecting line/curve
	Fit_X	Fit_Y
	0.031521	-36.4198
	0.190026	-36.0146
	0.350018	-35.0586
	0.511498	-33.4802
	0.674466	-30.7828
	0.838921	-26.2631
	1.00486	-19.7105
	1.1723	-12.6476
	1.34121	-7.20756
	1.51162	-3.84124
	1.68351	-1.89492
	1.8569	-0.74922
	2.03177	-0.04275
	2.20812	0.415065
	2.38597	0.725414
	2.5653	0.944144
	2.74612	1.1035
	2.92843	1.22294
	3.11222	1.31468

## Sheet: Figure 3b
	X	Y
	Molar ratio	∆H
	1.36818	-0.518976
	2.52013	-0.115415
	3.68279	-0.033912
	4.85616	-0.258107
	6.04024	-0.282721
	7.23503	-0.181323
	8.44053	0.095066
	9.65674	-0.242584
	10.8837	-0.222627
	12.1213	-0.101159
	13.3696	-0.104632
	14.6287	-0.154768
	15.8985	-0.213116
	17.179	0.922103
	18.4702	-0.352958
	19.7721	-0.173664
	21.0847	-0.106249
	22.408	-0.118603

## Sheet: Figure 3c
		[CA14] = 3 µM		[CA14] = 1 µM		[CA14] = 0.33 µM		[CA14] = 0.11 µM
	X	Y	Fit_Y	Y	Fit_Y	Y	Fit_Y	Y	Fit_Y
	Time (s)	Response (nm)		Response (nm)		Response (nm)		Response (nm)
	0	0.0387061	0	0.015157	0	0.00924207	0	0.00814212	0
	0.2	0.0481954	0.0202514	0.0185641	0.00702207	0.0105284	0.00251806	0.00854406	0.00112861
	0.4	0.0590278	0.0396664	0.0226226	0.0139367	0.0121954	0.0050157	0.00923617	0.00224427
	0.6	0.0710671	0.0582795	0.0270396	0.0207454	0.014206	0.00749309	0.00973896	0.00334715
	0.8	0.084693	0.0761237	0.0324685	0.02745	0.0164217	0.0099504	0.0105397	0.00443737
	1	0.0994222	0.093231	0.0382571	0.0340519	0.019204	0.0123878	0.011623	0.0055151				[CA14]	Kd (nM)
	1.2	0.114949	0.109632	0.0442378	0.0405528	0.0214775	0.0148054	0.0124042	0.00658046				3 µM	65
	1.4	0.131396	0.125355	0.0509736	0.0469542	0.0240733	0.0172034	0.0137659	0.00763361				1 µM	62
	1.6	0.147559	0.140429	0.0580973	0.0532576	0.026288	0.019582	0.0150146	0.00867468				0.33 µM	38
	1.8	0.163372	0.15488	0.0649989	0.0594645	0.0287239	0.0219413	0.0162845	0.00970381				0.11 µM	8
	2	0.177762	0.168734	0.0711955	0.0655765	0.0303816	0.0242815	0.0167031	0.0107211
	2.2	0.190927	0.182016	0.0771795	0.0715949	0.0319084	0.0266027	0.0178471	0.0117268					43.25	mean
	2.4	0.203481	0.19475	0.0825063	0.0775212	0.0339836	0.0289051	0.0183775	0.0127209					22.8842	sd
	2.6	0.214938	0.206957	0.0883372	0.0833567	0.0356039	0.0311888	0.0191881	0.0137037
	2.8	0.225219	0.218661	0.0929013	0.089103	0.0362921	0.033454	0.0189273	0.0146751
	3	0.235609	0.229881	0.0978852	0.0947613	0.0378836	0.0357009	0.0194694	0.0156355
	3.2	0.246137	0.240637	0.103605	0.100333	0.0398516	0.0379295	0.0204132	0.0165848
	3.4	0.255162	0.25095	0.108344	0.105819	0.040983	0.0401401	0.0208301	0.0175232
	3.6	0.263833	0.260836	0.113349	0.111222	0.0428431	0.0423327	0.0208198	0.0184509
	3.8	0.272481	0.270314	0.118216	0.116542	0.045033	0.0445076	0.02131	0.0193679
	4	0.280838	0.2794	0.122771	0.12178	0.04645	0.0466649	0.0213239	0.0202744
	4.2	0.288667	0.288112	0.127065	0.126938	0.0480096	0.0488046	0.0215236	0.0211705
	4.4	0.296176	0.296463	0.131512	0.132017	0.0500846	0.050927	0.0218499	0.0220563
	4.6	0.303348	0.304469	0.135972	0.137019	0.0521279	0.0530322	0.021996	0.022932
	4.8	0.310348	0.312145	0.140811	0.141944	0.0542661	0.0551203	0.0226028	0.0237977
	5	0.317199	0.319504	0.145165	0.146793	0.0564969	0.0571915	0.0231193	0.0246534
	5.2	0.324482	0.326559	0.150412	0.151569	0.0583557	0.0592459	0.0241127	0.0254993
	5.4	0.331808	0.333322	0.155926	0.156271	0.0611258	0.0612837	0.0254954	0.0263355
	5.6	0.33836	0.339806	0.161199	0.160901	0.063479	0.0633049	0.0266937	0.0271621
	5.8	0.344639	0.346022	0.165584	0.165461	0.0659496	0.0653098	0.0273753	0.0279792
	6	0.350521	0.351982	0.169972	0.16995	0.0676809	0.0672984	0.0282467	0.028787
	6.2	0.356862	0.357695	0.1748	0.174371	0.0701766	0.0692708	0.0297083	0.0295855
	6.4	0.362289	0.363172	0.179156	0.178724	0.0728741	0.0712273	0.030599	0.0303748
	6.6	0.366873	0.368424	0.183193	0.183011	0.0746171	0.0731679	0.0312691	0.0311551
	6.8	0.371463	0.373458	0.186782	0.187232	0.0762861	0.0750928	0.0317916	0.0319264
	7	0.376373	0.378284	0.190951	0.191389	0.0785006	0.0770021	0.0329082	0.0326889
	7.2	0.380658	0.382911	0.195023	0.195481	0.0799898	0.0788959	0.0334927	0.0334427
	7.4	0.384221	0.387347	0.19899	0.199511	0.0816386	0.0807744	0.0341906	0.0341878
	7.6	0.388097	0.3916	0.202867	0.20348	0.0833203	0.0826376	0.0347845	0.0349244
	7.8	0.392208	0.395676	0.206548	0.207388	0.0849847	0.0844857	0.0358785	0.0356525
	8	0.396149	0.399585	0.21086	0.211236	0.0862921	0.0863189	0.0364092	0.0363723
	8.2	0.3997	0.403332	0.214562	0.215025	0.0876353	0.0881372	0.0370316	0.0370838
	8.4	0.402983	0.406925	0.218183	0.218756	0.0890574	0.0899407	0.0372378	0.0377871
	8.6	0.40633	0.410369	0.222081	0.22243	0.0905081	0.0917296	0.0377175	0.0384824
	8.8	0.409363	0.41367	0.225666	0.226047	0.0921552	0.093504	0.0381933	0.0391697
	9	0.412691	0.416836	0.229192	0.22961	0.0936329	0.0952641	0.0388744	0.0398492
	9.2	0.416037	0.41987	0.233316	0.233117	0.0957213	0.0970098	0.0398854	0.0405208
	9.4	0.418861	0.42278	0.236637	0.236571	0.0977606	0.0987414	0.0403685	0.0411847
	9.6	0.421529	0.425569	0.23983	0.239973	0.0993626	0.100459	0.040913	0.0418411
	9.8	0.424327	0.428243	0.242612	0.243322	0.101093	0.102163	0.041424	0.0424899
	10	0.426824	0.430806	0.245776	0.24662	0.103205	0.103852	0.0425536	0.0431312
	10.2	0.429849	0.433264	0.249063	0.249867	0.105682	0.105529	0.0433639	0.0437652
	10.4	0.432016	0.43562	0.251988	0.253065	0.107442	0.107191	0.0442994	0.044392
	10.6	0.434381	0.437879	0.25484	0.256214	0.108891	0.10884	0.0447663	0.0450115
	10.8	0.436297	0.440044	0.257719	0.259314	0.11027	0.110476	0.0453653	0.045624
	11	0.438285	0.44212	0.260655	0.262368	0.111622	0.112098	0.0457029	0.0462294
	11.2	0.44007	0.44411	0.263402	0.265374	0.113025	0.113708	0.0458783	0.0468279
	11.4	0.442317	0.446019	0.266441	0.268334	0.114461	0.115304	0.0467906	0.0474195
	11.6	0.444358	0.447848	0.269372	0.27125	0.115851	0.116887	0.0471482	0.0480043
	11.8	0.446715	0.449602	0.272348	0.27412	0.117638	0.118458	0.0476482	0.0485824
	12	0.448259	0.451283	0.275958	0.276947	0.11912	0.120015	0.0478804	0.0491539
	12.2	0.450036	0.452895	0.278621	0.27973	0.120681	0.121561	0.0480501	0.0497189
	12.4	0.451757	0.45444	0.281468	0.282471	0.122106	0.123093	0.0484904	0.0502773
	12.6	0.453729	0.455921	0.28468	0.285169	0.12362	0.124613	0.0488905	0.0508294
	12.8	0.455052	0.457342	0.286906	0.287827	0.125008	0.126121	0.0489029	0.0513751
	13	0.456535	0.458703	0.289585	0.290444	0.12626	0.127617	0.0496715	0.0519146
	13.2	0.457335	0.460009	0.292021	0.29302	0.127702	0.1291	0.0499748	0.0524479
	13.4	0.458597	0.46126	0.294111	0.295557	0.128714	0.130572	0.05062	0.0529751
	13.6	0.460221	0.46246	0.296236	0.298056	0.129966	0.132031	0.0510978	0.0534962
	13.8	0.461846	0.46361	0.298275	0.300516	0.131355	0.133479	0.0517562	0.0540113
	14	0.463064	0.464713	0.300766	0.302939	0.133275	0.134915	0.0525817	0.0545206
	14.2	0.464887	0.46577	0.303408	0.305324	0.134685	0.136339	0.0535007	0.055024
	14.4	0.465924	0.466783	0.305935	0.307673	0.136047	0.137752	0.0541589	0.0555216
	14.6	0.467156	0.467755	0.308405	0.309986	0.137452	0.139153	0.0543291	0.0560135
	14.8	0.468108	0.468686	0.310227	0.312264	0.138469	0.140543	0.0545076	0.0564998
	15	0.46924	0.469579	0.312652	0.314506	0.139937	0.141922	0.0550607	0.0569805
	15.2	0.470217	0.470436	0.315415	0.316715	0.141288	0.143289	0.0558911	0.0574557
	15.4	0.471716	0.471256	0.317896	0.31889	0.142973	0.144646	0.0567146	0.0579254
	15.6	0.472841	0.472043	0.3206	0.321031	0.144467	0.145991	0.0572037	0.0583898
	15.8	0.473879	0.472798	0.322897	0.323139	0.146046	0.147326	0.0579232	0.0588488
	16	0.475187	0.473521	0.326237	0.325216	0.14751	0.148649	0.0588731	0.0593026
	16.2	0.476933	0.474214	0.328627	0.32726	0.149215	0.149962	0.0596632	0.0597512
	16.4	0.477749	0.474879	0.331354	0.329273	0.150411	0.151265	0.0606293	0.0601946
	16.6	0.478711	0.475516	0.333783	0.331256	0.152176	0.152557	0.0612618	0.0606329
	16.8	0.479503	0.476127	0.335328	0.333208	0.153545	0.153838	0.0617161	0.0610662
	17	0.480639	0.476713	0.337589	0.33513	0.155209	0.155109	0.0630243	0.0614946
	17.2	0.481128	0.477274	0.339157	0.337023	0.156566	0.156369	0.0633113	0.061918
	17.4	0.482522	0.477812	0.340807	0.338887	0.158052	0.15762	0.0641463	0.0623366
	17.6	0.483307	0.478329	0.342628	0.340722	0.159607	0.15886	0.0644669	0.0627503
	17.8	0.483758	0.478823	0.344099	0.342529	0.16123	0.16009	0.064825	0.0631594
	18	0.484344	0.479298	0.345948	0.344309	0.163414	0.16131	0.0658012	0.0635637
	18.2	0.485147	0.479752	0.347795	0.346061	0.164928	0.162521	0.0663283	0.0639634
	18.4	0.485628	0.480188	0.349478	0.347786	0.166538	0.163721	0.0667203	0.0643585
	18.6	0.486405	0.480606	0.350735	0.349485	0.167839	0.164912	0.0666702	0.0647491
	18.8	0.486906	0.481007	0.351945	0.351158	0.168937	0.166093	0.0670549	0.0651352
	19	0.487355	0.481391	0.353563	0.352806	0.170103	0.167265	0.0676116	0.0655169
	19.2	0.488185	0.481759	0.35543	0.354428	0.17134	0.168427	0.0681688	0.0658942
	19.4	0.488977	0.482112	0.356733	0.356026	0.172317	0.169579	0.0684064	0.0662672
	19.6	0.489788	0.482451	0.358959	0.357599	0.173452	0.170723	0.0692579	0.0666359
	19.8	0.490366	0.482775	0.360553	0.359147	0.17473	0.171857	0.0695623	0.0670003
	20	0.491712		0.363085		0.176357		0.0705293
	20.2	0.492615		0.364637		0.177632		0.0713865
	20.4	0.492717		0.366074		0.178642		0.0720607
	20.6	0.493202		0.367297		0.179539		0.0727635
	20.8	0.494186		0.369348		0.180815		0.0735917
	21	0.494675		0.371055		0.182196		0.0743252
	21.2	0.49525		0.372972		0.183696		0.0749708
	21.4	0.49586		0.37467		0.184631		0.075415
	21.6	0.495893		0.376381		0.185984		0.0760042
	21.8	0.496798		0.378273		0.187543		0.0767681
	22	0.497935		0.380199		0.189424		0.0777476
	22.2	0.498428		0.38169		0.19057		0.0781142
	22.4	0.499273		0.382883		0.191517		0.0785379
	22.6	0.499835		0.384353		0.19278		0.0787207
	22.8	0.500604		0.386008		0.193686		0.0792874
	23	0.501251		0.387301		0.195289		0.0801342
	23.2	0.502036		0.388945		0.196472		0.0811624
	23.4	0.502248		0.389859		0.197684		0.0814595
	23.6	0.50263		0.391377		0.199098		0.0821348
	23.8	0.502993		0.3923		0.200085		0.0825104
	24	0.504046		0.39391		0.201885		0.0837472
	24.2	0.503712		0.394535		0.202165		0.0841248
	24.4	0.503893		0.395224		0.202825		0.0846154
	24.6	0.504409		0.396735		0.203828		0.0852461
	24.8	0.504957		0.398507		0.205313		0.0854588
	25	0.504606		0.399063		0.205866		0.0852942
	25.2	0.504541		0.400345		0.207145		0.0857761
	25.4	0.504463		0.401164		0.207493		0.0858725
	25.6	0.504222		0.401753		0.208455		0.0859029
	25.8	0.504307		0.402872		0.209453		0.0863223
	26	0.504458		0.40391		0.210803		0.0865491
	26.2	0.504374		0.404642		0.211773		0.0872715
	26.4	0.504521		0.405798		0.212445		0.0877981
	26.6	0.504501		0.407366		0.213821		0.088075
	26.8	0.504875		0.408373		0.215113		0.088868
	27	0.505		0.409414		0.216624		0.0895083
	27.2	0.5053		0.410375		0.217399		0.0905104
	27.4	0.505586		0.411524		0.219125		0.0912118
	27.6	0.505942		0.413105		0.220632		0.0918478
	27.8	0.507115		0.414333		0.222349		0.0926238
	28	0.507913		0.415752		0.22425		0.093721
	28.2	0.508271		0.416706		0.225305		0.093771
	28.4	0.509376		0.417948		0.227105		0.0948292
	28.6	0.509944		0.41922		0.229204		0.0959502
	28.8	0.510044		0.420204		0.230442		0.0963487
	29	0.510032		0.421046		0.231585		0.0968149
	29.2	0.510314		0.421863		0.232679		0.0976051
	29.4	0.510683		0.422761		0.233211		0.0978931
	29.6	0.511108		0.423675		0.234345		0.0980627
	29.8	0.511435		0.424865		0.235049		0.0988306
	30	0.512		0.425923		0.235803		0.0992208
	30.2	0.512126		0.426513		0.236406		0.0996594
	30.4	0.512162		0.427583		0.236469		0.0996077
	30.6	0.512106		0.428403		0.236687		0.0992259
	30.8	0.511793		0.428854		0.236962		0.0996367
	31	0.511536		0.429406		0.237508		0.100095
	31.2	0.511557		0.429881		0.23819		0.100669
	31.4	0.511638		0.43033		0.239056		0.10083
	31.6	0.511777		0.431019		0.240021		0.100712
	31.8	0.512531		0.432307		0.241456		0.101875
	32	0.512251		0.432744		0.24236		0.102384
	32.2	0.512439		0.433376		0.243415		0.102786
	32.4	0.512366		0.433858		0.24437		0.103722
	32.6	0.512907		0.434975		0.245933		0.104598
	32.8	0.513094		0.436129		0.247029		0.104957
	33	0.513868		0.437295		0.24842		0.105749
	33.2	0.513827		0.437781		0.249161		0.106424
	33.4	0.513515		0.438567		0.250179		0.106932
	33.6	0.513832		0.439441		0.251298		0.108062
	33.8	0.513633		0.43997		0.25192		0.108664
	34	0.513792		0.441075		0.253313		0.10967
	34.2	0.514074		0.442188		0.254357		0.110442
	34.4	0.514216		0.442869		0.254527		0.111461
	34.6	0.513911		0.443189		0.25476		0.111893
	34.8	0.513887		0.443842		0.255801		0.112855
	35	0.513862		0.444336		0.256982		0.113422
	35.2	0.514658		0.444904		0.258085		0.113917
	35.4	0.51502		0.445624		0.259444		0.114581
	35.6	0.515414		0.446573		0.260726		0.114828
	35.8	0.515826		0.447677		0.262173		0.115373
	36	0.515567		0.447654		0.262717		0.115185
	36.2	0.516008		0.44857		0.263783		0.115418
	36.4	0.516033		0.449155		0.265048		0.115551
	36.6	0.516759		0.450216		0.266456		0.115765
	36.8	0.516872		0.450703		0.267555		0.116104
	37	0.516546		0.450998		0.268571		0.116057
	37.2	0.516354		0.45195		0.269314		0.116404
	37.4	0.516526		0.452691		0.270019		0.116874
	37.6	0.516509		0.453604		0.270758		0.117349
	37.8	0.516582		0.454612		0.271483		0.117497
	38	0.516804		0.455615		0.272092		0.118142
	38.2	0.516915		0.456092		0.271822		0.118429
	38.4	0.516817		0.456488		0.27201		0.119003
	38.6	0.517002		0.456697		0.273067		0.119137
	38.8	0.517599		0.457491		0.274606		0.120114
	39	0.517707		0.457704		0.275692		0.120677
	39.2	0.518033		0.457669		0.276366		0.121173
	39.4	0.518219		0.458247		0.277606		0.121871
	39.6	0.518164		0.458201		0.278069		0.122167
	39.8	0.518154		0.458358		0.278817		0.122659
	40	0.51775		0.458404		0.279194		0.123435
	40.2	0.517703		0.458874		0.280273		0.123841
	40.4	0.517734		0.459255		0.281545		0.124704
	40.6	0.518777		0.459644		0.282612		0.125936
	40.8	0.519021		0.460484		0.283947		0.127203
	41	0.519339		0.461598		0.284974		0.127687
	41.2	0.519751		0.462587		0.285565		0.128337
	41.4	0.519098		0.462935		0.286276		0.128401
	41.6	0.518465		0.463829		0.286613		0.128725
	41.8	0.518443		0.46427		0.286845		0.129086
	42	0.518158		0.464371		0.287426		0.129626
	42.2	0.517831		0.464693		0.2876		0.129843
	42.4	0.517623		0.465216		0.288979		0.130248
	42.6	0.517496		0.465314		0.289791		0.130728
	42.8	0.517422		0.465889		0.290761		0.131515
	43	0.517002		0.466098		0.291002		0.131561
	43.2	0.516949		0.466238		0.2915		0.131788
	43.4	0.51717		0.466636		0.292143		0.132369
	43.6	0.51724		0.466998		0.292274		0.132658
	43.8	0.517607		0.467552		0.292742		0.133153
	44	0.517777		0.467883		0.2933		0.133366
	44.2	0.518499		0.468347		0.294428		0.133715
	44.4	0.519191		0.468829		0.295547		0.134491
	44.6	0.520311		0.469529		0.296996		0.135612
	44.8	0.520546		0.470141		0.297441		0.135733
	45	0.521324		0.471057		0.298681		0.136258
	45.2	0.521018		0.471186		0.299155		0.136545
	45.4	0.521151		0.472155		0.300058		0.137044
	45.6	0.521472		0.472695		0.300071		0.137668
	45.8	0.521278		0.472297		0.300475		0.137952
	46	0.521325		0.472481		0.301644		0.138474
	46.2	0.520895		0.472853		0.301978		0.13851
	46.4	0.520588		0.473044		0.303148		0.138967
	46.6	0.520234		0.473299		0.303239		0.13923
	46.8	0.519874		0.473691		0.30388		0.13928
	47	0.519541		0.474632		0.304476		0.139311
	47.2	0.51942		0.475322		0.305472		0.139925
	47.4	0.519137		0.475881		0.306146		0.140129
	47.6	0.519305		0.476662		0.306874		0.140426
	47.8	0.519017		0.476803		0.307504		0.140691
	48	0.518942		0.476829		0.308271		0.140798
	48.2	0.519024		0.476893		0.309152		0.141473
	48.4	0.519092		0.477386		0.310278		0.142158
	48.6	0.519279		0.477832		0.311446		0.143185
	48.8	0.519471		0.478671		0.311877		0.143758
	49	0.519738		0.479554		0.313234		0.144674
	49.2	0.519506		0.479896		0.313742		0.14549
	49.4	0.519824		0.480806		0.314587		0.146213
	49.6	0.51963		0.480826		0.314942		0.146945
	49.8	0.519435		0.48042		0.315424		0.147447
	50	0.51976		0.481005		0.316423		0.147692
	50.2	0.519848		0.481583		0.316526		0.147916
	50.4	0.51992		0.481619		0.316904		0.148224
	50.6	0.52015		0.482091		0.317021		0.148376
	50.8	0.520183		0.482215		0.317816		0.148551
	51	0.52033		0.482674		0.318674		0.148886
	51.2	0.520485		0.482539		0.319132		0.149219
	51.4	0.520815		0.482623		0.319784		0.149529
	51.6	0.521714		0.483158		0.320121		0.150322
	51.8	0.521636		0.482584		0.320123		0.150708
	52	0.521872		0.482519		0.320956		0.15128
	52.2	0.521707		0.482124		0.321316		0.151678
	52.4	0.521441		0.482638		0.321792		0.152018
	52.6	0.521067		0.482237		0.322004		0.151908
	52.8	0.521178		0.482811		0.322206		0.152283
	53	0.520362		0.482507		0.322023		0.151976
	53.2	0.519558		0.482827		0.322183		0.152278
	53.4	0.519791		0.483725		0.322604		0.153116
	53.6	0.52002		0.484363		0.323248		0.153981
	53.8	0.519795		0.484806		0.323505		0.154058
	54	0.519518		0.485088		0.324114		0.153787
	54.2	0.519727		0.48544		0.324565		0.154492
	54.4	0.519697		0.485372		0.3255		0.155075
	54.6	0.519847		0.485329		0.326513		0.155244
	54.8	0.519802		0.485353		0.32737		0.155797
	55	0.519943		0.485576		0.327847		0.156292
	55.2	0.520322		0.485648		0.328534		0.156892
	55.4	0.520944		0.486349		0.329367		0.157698
	55.6	0.521314		0.487144		0.330096		0.158584
	55.8	0.521447		0.487041		0.330793		0.159118
	56	0.521547		0.487299		0.33196		0.159344
	56.2	0.521608		0.487261		0.332215		0.159647
	56.4	0.521143		0.48737		0.332335		0.159875
	56.6	0.520928		0.486965		0.332287		0.159693
	56.8	0.520638		0.4876		0.332297		0.159894
	57	0.519851		0.487996		0.332111		0.159701
	57.2	0.519364		0.488029		0.332578		0.159934
	57.4	0.519851		0.488352		0.332985		0.160482
	57.6	0.519568		0.48822		0.333302		0.160573
	57.8	0.519039		0.488035		0.333319		0.160278
	58	0.518697		0.487364		0.33395		0.160339
	58.2	0.519197		0.487691		0.334588		0.16129
	58.4	0.518961		0.487483		0.335126		0.161733
	58.6	0.518816		0.48708		0.335286		0.161711
	58.8	0.518979		0.48747		0.335965		0.162731
	59	0.519378		0.487957		0.336912		0.16323
	59.2	0.520053		0.489006		0.338094		0.164197
	59.4	0.520667		0.490312		0.339515		0.165197
	59.6	0.521377		0.49104		0.340887		0.166228
	59.8	0.521906		0.491075		0.341877		0.167128
	60	0.522045		0.491321		0.342776		0.167306
	60.2	0.52248		0.492012		0.343554		0.168511
	60.4	0.522568		0.492615		0.344264		0.169222
	60.6	0.522584		0.492794		0.344696		0.169671
	60.8	0.522268		0.493303		0.345315		0.169785
	61	0.522019		0.493497		0.345563		0.17017
	61.2	0.521804		0.492611		0.345992		0.170141
	61.4	0.521234		0.492542		0.34603		0.17023
	61.6	0.521061		0.492709		0.346636		0.17069
	61.8	0.520884		0.49271		0.346437		0.170692
	62	0.520425		0.49236		0.346587		0.170938
	62.2	0.519909		0.492062		0.345873		0.171012
	62.4	0.519567		0.491495		0.34576		0.171184
	62.6	0.519464		0.491682		0.346135		0.171159
	62.8	0.519254		0.491962		0.346741		0.171308
	63	0.519527		0.492405		0.346996		0.171432
	63.2	0.519861		0.492862		0.347168		0.171778
	63.4	0.520078		0.492784		0.347789		0.172031
	63.6	0.520288		0.49252		0.347738		0.172146
	63.8	0.520715		0.492494		0.34803		0.173066
	64	0.521019		0.492973		0.348397		0.17327
	64.2	0.521463		0.493267		0.349022		0.174499
	64.4	0.521737		0.493351		0.349514		0.174745
	64.6	0.521504		0.493073		0.349931		0.175042
	64.8	0.521608		0.493774		0.35044		0.17534
	65	0.521116		0.493636		0.350663		0.175232
	65.2	0.520884		0.493575		0.351608		0.175455
	65.4	0.520166		0.493712		0.352089		0.17532
	65.6	0.520477		0.494119		0.35276		0.17567
	65.8	0.520021		0.494283		0.352573		0.175767
	66	0.519876		0.494427		0.353539		0.176397
	66.2	0.519952		0.494438		0.353903		0.176697
	66.4	0.519872		0.494714		0.354606		0.1772
	66.6	0.519226		0.494802		0.355105		0.177098
	66.8	0.519312		0.494733		0.355716		0.177349
	67	0.519565		0.495047		0.355914		0.177884
	67.2	0.519798		0.495367		0.356543		0.178558
	67.4	0.520017		0.495166		0.356955		0.17933
	67.6	0.520536		0.495628		0.357471		0.180112
	67.8	0.520952		0.495711		0.358313		0.181024
	68	0.520398		0.495742		0.358477		0.18076
	68.2	0.520829		0.495696		0.359267		0.181627
	68.4	0.520821		0.495396		0.359562		0.181403
	68.6	0.520637		0.495191		0.359971		0.181937
	68.8	0.520385		0.495284		0.360263		0.182209
	69	0.51948		0.495142		0.360175		0.182008
	69.2	0.519728		0.495467		0.360689		0.182492
	69.4	0.519547		0.495689		0.360979		0.182772
	69.6	0.519662		0.496078		0.361162		0.183026
	69.8	0.519603		0.496304		0.361613		0.183579
	70	0.520002		0.496892		0.362178		0.184334
	70.2	0.519979		0.496953		0.362204		0.184602
	70.4	0.519109		0.496625		0.361857		0.184812
	70.6	0.51909		0.496465		0.362324		0.184892
	70.8	0.519465		0.497049		0.363016		0.185722
	71	0.519584		0.4976		0.36309		0.186238
	71.2	0.519757		0.497248		0.36328		0.186632
	71.4	0.519895		0.4974		0.363628		0.187082
	71.6	0.520374		0.497902		0.364273		0.187161
	71.8	0.519962		0.497671		0.364442		0.187283
	72	0.519627		0.49764		0.364567		0.187227
	72.2	0.520037		0.497783		0.365384		0.188223
	72.4	0.51947		0.49751		0.365826		0.188026
	72.6	0.519444		0.497769		0.366463		0.189026
	72.8	0.518742		0.497501		0.366425		0.188885
	73	0.518511		0.49794		0.36679		0.189171
	73.2	0.519036		0.498352		0.36782		0.189719
	73.4	0.51913		0.498622		0.368474		0.190316
	73.6	0.519319		0.499136		0.369188		0.190649
	73.8	0.519634		0.49959		0.369837		0.191183
	74	0.519345		0.499833		0.370103		0.191435
	74.2	0.518764		0.499179		0.369682		0.190917
	74.4	0.518578		0.498957		0.369767		0.191022
	74.6	0.518524		0.499249		0.370836		0.191224
	74.8	0.518363		0.499252		0.371035		0.191453
	75	0.518973		0.499684		0.371488		0.19159
	75.2	0.519237		0.499613		0.371677		0.191923
	75.4	0.519806		0.500371		0.372592		0.192573
	75.6	0.519613		0.500276		0.372863		0.192095
	75.8	0.519453		0.500218		0.373052		0.192124
	76	0.519686		0.50018		0.373619		0.19212
	76.2	0.519518		0.500211		0.374047		0.19218
	76.4	0.519477		0.50049		0.37461		0.192501
	76.6	0.519764		0.500984		0.374835		0.193259
	76.8	0.519211		0.500626		0.374546		0.19365
	77	0.519297		0.500882		0.375206		0.194758
	77.2	0.519381		0.500996		0.375512		0.195483
	77.4	0.518876		0.500734		0.375234		0.195858
	77.6	0.518808		0.501254		0.37533		0.196725
	77.8	0.518842		0.501081		0.375254		0.197126
	78	0.5187		0.501005		0.375567		0.197719
	78.2	0.518484		0.500662		0.375101		0.197789
	78.4	0.518672		0.500577		0.375854		0.198769
	78.6	0.518569		0.500764		0.376574		0.199376
	78.8	0.51926		0.501007		0.376612		0.199976
	79	0.520147		0.50145		0.377131		0.200672
	79.2	0.520036		0.501479		0.377505		0.201167
	79.4	0.520151		0.50184		0.378025		0.20112
	79.6	0.520299		0.502008		0.378539		0.200753
	79.8	0.520742		0.502084		0.378687		0.200986
	80	0.521272		0.502602		0.379636		0.201503
	80.2	0.521184		0.502771		0.380229		0.201673
	80.4	0.521568		0.503687		0.381479		0.202737
	80.6	0.521194		0.503942		0.381955		0.203116
	80.8	0.520274		0.503387		0.381873		0.203311
	81	0.520245		0.503382		0.382362		0.203306
	81.2	0.520043		0.503515		0.382569		0.203449
	81.4	0.519717		0.503531		0.382704		0.203603
	81.6	0.519826		0.504077		0.383316		0.204001
	81.8	0.519909		0.504124		0.383485		0.204451
	82	0.519749		0.504188		0.383954		0.204481
	82.2	0.519329		0.504066		0.383845		0.204638
	82.4	0.519266		0.503704		0.384218		0.20503
	82.6	0.518854		0.5037		0.38411		0.20486
	82.8	0.518664		0.503455		0.383317		0.204962
	83	0.517956		0.502615		0.383094		0.204747
	83.2	0.517441		0.502516		0.383151		0.204821
	83.4	0.517278		0.502848		0.38309		0.204822
	83.6	0.517848		0.502984		0.383699		0.20533
	83.8	0.517718		0.503197		0.383918		0.205982
	84	0.518072		0.503597		0.384911		0.20681
	84.2	0.517966		0.503456		0.385047		0.206799
	84.4	0.517937		0.503699		0.385139		0.207268
	84.6	0.517505		0.503396		0.384777		0.207367
	84.8	0.517514		0.503082		0.38462		0.20702
	85	0.517709		0.503209		0.38492		0.206929
	85.2	0.517496		0.50292		0.385283		0.207216
	85.4	0.51739		0.502634		0.385568		0.207087
	85.6	0.517654		0.502573		0.38576		0.207362
	85.8	0.517359		0.502393		0.385696		0.207478
	86	0.517002		0.502287		0.386723		0.207229
	86.2	0.51681		0.50217		0.387361		0.207708
	86.4	0.516485		0.501666		0.387577		0.207862
	86.6	0.516046		0.501544		0.387908		0.208035
	86.8	0.51595		0.501488		0.387956		0.208535
	87	0.515573		0.501298		0.388556		0.208659
	87.2	0.515926		0.501893		0.389193		0.20925
	87.4	0.51566		0.502756		0.389958		0.209824
	87.6	0.516485		0.503507		0.390805		0.210973
	87.8	0.516329		0.503866		0.391218		0.211864
	88	0.516436		0.503902		0.391185		0.212094
	88.2	0.516488		0.503884		0.390816		0.212382
	88.4	0.516538		0.503963		0.390705		0.213091
	88.6	0.51659		0.504215		0.390789		0.213454
	88.8	0.516814		0.50432		0.390894		0.213759
	89	0.516715		0.504106		0.390913		0.213937
	89.2	0.517273		0.503731		0.39101		0.214708
	89.4	0.517231		0.503807		0.391207		0.214611
	89.6	0.517355		0.503364		0.391342		0.21407
	89.8	0.51679		0.502756		0.391698		0.21369
	90	0.516745		0.502486		0.392527		0.214266
	90.2	0.516889		0.502056		0.392467		0.214594
	90.4	0.516849		0.50218		0.392499		0.21502
	90.6	0.517093		0.502449		0.393013		0.215706
	90.8	0.517145		0.502746		0.393397		0.215522
	91	0.516996		0.502583		0.393865		0.215569
	91.2	0.517119		0.503093		0.394473		0.216052
	91.4	0.516898		0.503764		0.394985		0.216519
	91.6	0.516944		0.503749		0.395208		0.21688
	91.8	0.516079		0.503477		0.395327		0.216862
	92	0.515502		0.503281		0.395008		0.216676
	92.2	0.515454		0.503337		0.39506		0.217294
	92.4	0.515318		0.503425		0.395222		0.217628
	92.6	0.515427		0.503652		0.395607		0.218583
	92.8	0.515566		0.503457		0.395448		0.219484
	93	0.515517		0.503545		0.395498		0.219968
	93.2	0.515678		0.503568		0.395743		0.220598
	93.4	0.515511		0.503625		0.396267		0.220634
	93.6	0.515973		0.503454		0.396742		0.220973
	93.8	0.515999		0.50343		0.396931		0.222059
	94	0.516363		0.503806		0.396876		0.222385
	94.2	0.516437		0.504294		0.397075		0.223495
	94.4	0.516658		0.504886		0.397383		0.224259
	94.6	0.517306		0.505296		0.397461		0.224603
	94.8	0.517054		0.504713		0.397971		0.224198
	95	0.516575		0.504525		0.397987		0.22447
	95.2	0.516605		0.504957		0.397851		0.224514
	95.4	0.516306		0.504826		0.397549		0.224143
	95.6	0.515649		0.504207		0.397479		0.223652
	95.8	0.515484		0.503906		0.397637		0.22345
	96	0.515357		0.503458		0.397561		0.223189
	96.2	0.515112		0.503198		0.397422		0.222989
	96.4	0.515081		0.503139		0.397532		0.223116
	96.6	0.515354		0.503776		0.397688		0.223493
	96.8	0.515112		0.503721		0.397436		0.223258
	97	0.51496		0.504089		0.398003		0.223345
	97.2	0.515006		0.504067		0.398592		0.223609
	97.4	0.515308		0.504604		0.399488		0.224088
	97.6	0.51577		0.505606		0.400437		0.224631
	97.8	0.515736		0.505647		0.400421		0.224657
	98	0.515779		0.505942		0.400573		0.224573
	98.2	0.51555		0.506161		0.401004		0.225374
	98.4	0.515511		0.505937		0.400829		0.224957
	98.6	0.515249		0.505714		0.40083		0.224779
	98.8	0.51447		0.504934		0.401124		0.224585
	99	0.513939		0.504919		0.400918		0.224488
	99.2	0.513842		0.50469		0.40073		0.224339
	99.4	0.513417		0.504216		0.400644		0.224139
	99.6	0.513173		0.503846		0.400826		0.224123
	99.8	0.513035		0.503595		0.400901		0.224145
	100	0.513035		0.503595		0.400901		0.224145
	100.2	0.51308	0.512712	0.50337	0.504357	0.40112	0.403522	0.224144	0.226022
	100.4	0.513182	0.512251	0.503267	0.503901	0.400954	0.403182	0.224258	0.225851
	100.6	0.512757	0.51179	0.502988	0.503444	0.401141	0.402843	0.22421	0.225681
	100.8	0.51215	0.51133	0.502645	0.502989	0.401055	0.402503	0.224007	0.22551
	101	0.511494	0.51087	0.502209	0.502533	0.400907	0.402164	0.22386	0.22534
	101.2	0.510734	0.51041	0.501521	0.502078	0.400693	0.401826	0.223279	0.225169
	101.4	0.510077	0.509951	0.501288	0.501624	0.400646	0.401487	0.223176	0.224999
	101.6	0.509261	0.509492	0.500764	0.50117	0.400223	0.401149	0.222818	0.224829
	101.8	0.508249	0.509033	0.500315	0.500716	0.399928	0.400811	0.222727	0.224659
	102	0.507401	0.508575	0.499724	0.500263	0.399682	0.400473	0.222807	0.224489
	102.2	0.50709	0.508118	0.49982	0.49981	0.399857	0.400136	0.223139	0.224319
	102.4	0.50682	0.50766	0.49906	0.499358	0.399998	0.399799	0.223131	0.224149
	102.6	0.506381	0.507204	0.498768	0.498906	0.399628	0.399462	0.222901	0.22398
	102.8	0.506438	0.506747	0.498611	0.498454	0.399928	0.399126	0.223138	0.223811
	103	0.506208	0.506291	0.498434	0.498003	0.400125	0.398789	0.223313	0.223641
	103.2	0.505427	0.505836	0.497605	0.497552	0.399206	0.398453	0.223069	0.223472
	103.4	0.505663	0.505381	0.498016	0.497102	0.399544	0.398118	0.224073	0.223303
	103.6	0.504688	0.504926	0.497309	0.496652	0.398787	0.397782	0.223301	0.223134
	103.8	0.504858	0.504472	0.497471	0.496202	0.398956	0.397447	0.223595	0.222966
	104	0.504586	0.504018	0.497369	0.495753	0.398947	0.397112	0.223532	0.222797
	104.2	0.504291	0.503564	0.497237	0.495304	0.398468	0.396778	0.224026	0.222629
	104.4	0.504006	0.503111	0.496997	0.494856	0.397768	0.396444	0.224347	0.22246
	104.6	0.503068	0.502658	0.496463	0.494408	0.39735	0.39611	0.224578	0.222292
	104.8	0.502284	0.502206	0.495718	0.49396	0.396286	0.395776	0.224549	0.222124
	105	0.501608	0.501754	0.495171	0.493513	0.395764	0.395443	0.224594	0.221956
	105.2	0.500758	0.501303	0.494472	0.493066	0.394926	0.39511	0.224091	0.221788
	105.4	0.500137	0.500852	0.49422	0.49262	0.394168	0.394777	0.223822	0.22162
	105.6	0.498777	0.500401	0.492717	0.492174	0.392689	0.394444	0.222615	0.221453
	105.8	0.498046	0.499951	0.491808	0.491728	0.392319	0.394112	0.222514	0.221285
	106	0.497272	0.499501	0.49038	0.491283	0.391747	0.39378	0.222055	0.221118
	106.2	0.497084	0.499051	0.489759	0.490839	0.391485	0.393448	0.221937	0.220951
	106.4	0.496493	0.498602	0.488643	0.490394	0.391197	0.393117	0.221249	0.220784
	106.6	0.495845	0.498154	0.487391	0.48995	0.390327	0.392785	0.220491	0.220617
	106.8	0.495384	0.497706	0.48657	0.489507	0.390177	0.392455	0.220133	0.22045
	107	0.495226	0.497258	0.486429	0.489064	0.390326	0.392124	0.219993	0.220283
	107.2	0.494922	0.49681	0.486005	0.488621	0.389821	0.391794	0.219773	0.220117
	107.4	0.495031	0.496363	0.486334	0.488179	0.390032	0.391464	0.219624	0.21995
	107.6	0.494619	0.495917	0.485864	0.487737	0.389755	0.391134	0.21913	0.219784
	107.8	0.495253	0.49547	0.48649	0.487295	0.390807	0.390804	0.219619	0.219618
	108	0.494886	0.495025	0.486266	0.486854	0.390763	0.390475	0.219265	0.219452
	108.2	0.494861	0.494579	0.48614	0.486413	0.390694	0.390146	0.219311	0.219286
	108.4	0.494768	0.494134	0.485942	0.485973	0.390398	0.389818	0.219346	0.21912
	108.6	0.494318	0.493689	0.485882	0.485533	0.390072	0.389489	0.219454	0.218954
	108.8	0.494063	0.493245	0.485812	0.485094	0.390103	0.389161	0.219753	0.218789
	109	0.493804	0.492801	0.485115	0.484654	0.390255	0.388833	0.21959	0.218623
	109.2	0.492882	0.492358	0.484473	0.484216	0.389332	0.388506	0.218811	0.218458
	109.4	0.492432	0.491915	0.48434	0.483777	0.389045	0.388178	0.218612	0.218293
	109.6	0.491193	0.491472	0.483128	0.48334	0.388324	0.387851	0.21806	0.218128
	109.8	0.490302	0.49103	0.48245	0.482902	0.388285	0.387525	0.218298	0.217963
	110	0.489218	0.490588	0.481773	0.482465	0.38813	0.387198	0.21817	0.217798
	110.2	0.488761	0.490147	0.481583	0.482028	0.387834	0.386872	0.218212	0.217633
	110.4	0.487988	0.489706	0.480501	0.481592	0.387385	0.386546	0.217562	0.217469
	110.6	0.48707	0.489265	0.479256	0.481156	0.386718	0.38622	0.217144	0.217304
	110.8	0.487167	0.488825	0.479043	0.48072	0.386906	0.385895	0.217266	0.21714
	111	0.487083	0.488385	0.478737	0.480285	0.386773	0.38557	0.217619	0.216976
	111.2	0.486592	0.487946	0.478105	0.47985	0.385874	0.385245	0.217538	0.216811
	111.4	0.486598	0.487507	0.478149	0.479416	0.386148	0.384921	0.21772	0.216648
	111.6	0.486568	0.487068	0.47776	0.478982	0.385947	0.384596	0.217468	0.216484
	111.8	0.486551	0.48663	0.477088	0.478548	0.385905	0.384272	0.217104	0.21632
	112	0.486047	0.486192	0.476335	0.478115	0.385142	0.383949	0.216389	0.216156
	112.2	0.485401	0.485754	0.475762	0.477682	0.384644	0.383625	0.215845	0.215993
	112.4	0.485309	0.485317	0.475596	0.47725	0.38405	0.383302	0.215875	0.21583
	112.6	0.484911	0.484881	0.474754	0.476818	0.383488	0.382979	0.215481	0.215666
	112.8	0.484396	0.484444	0.473845	0.476386	0.382836	0.382657	0.215466	0.215503
	113	0.48386	0.484008	0.473197	0.475955	0.382113	0.382334	0.214991	0.21534
	113.2	0.483386	0.483573	0.473324	0.475524	0.381221	0.382012	0.214956	0.215178
	113.4	0.482949	0.483138	0.473145	0.475094	0.381055	0.38169	0.215296	0.215015
	113.6	0.481992	0.482703	0.472499	0.474664	0.380189	0.381369	0.215043	0.214852
	113.8	0.481575	0.482269	0.472465	0.474234	0.380164	0.381048	0.214994	0.21469
	114	0.48109	0.481835	0.472451	0.473805	0.380067	0.380727	0.214984	0.214527
	114.2	0.480667	0.481401	0.472196	0.473376	0.379541	0.380406	0.21451	0.214365
	114.4	0.480103	0.480968	0.471639	0.472947	0.379196	0.380085	0.214112	0.214203
	114.6	0.479572	0.480535	0.47155	0.472519	0.378654	0.379765	0.213936	0.214041
	114.8	0.479466	0.480103	0.471217	0.472091	0.378291	0.379445	0.213733	0.213879
	115	0.479329	0.479671	0.471311	0.471664	0.377541	0.379126	0.213814	0.213718
	115.2	0.478672	0.479239	0.470877	0.471237	0.377157	0.378806	0.213259	0.213556
	115.4	0.478235	0.478808	0.470835	0.470811	0.376797	0.378487	0.212897	0.213394
	115.6	0.477111	0.478377	0.469902	0.470384	0.375801	0.378168	0.212022	0.213233
	115.8	0.476418	0.477947	0.469189	0.469959	0.37576	0.37785	0.211937	0.213072
	116	0.476413	0.477517	0.469174	0.469533	0.376113	0.377531	0.212026	0.212911
	116.2	0.476127	0.477087	0.46862	0.469108	0.375863	0.377213	0.211821	0.21275
	116.4	0.476244	0.476658	0.468344	0.468683	0.376084	0.376896	0.211867	0.212589
	116.6	0.47569	0.476229	0.467771	0.468259	0.37573	0.376578	0.211743	0.212428
	116.8	0.474699	0.4758	0.467418	0.467835	0.375123	0.376261	0.211689	0.212267
	117	0.474582	0.475372	0.467284	0.467412	0.374963	0.375944	0.211375	0.212107
	117.2	0.474397	0.474945	0.466689	0.466989	0.374558	0.375627	0.211084	0.211947
	117.4	0.473719	0.474517	0.466323	0.466566	0.374224	0.375311	0.21093	0.211786
	117.6	0.47313	0.47409	0.466017	0.466144	0.373565	0.374995	0.210805	0.211626
	117.8	0.473196	0.473664	0.465988	0.465722	0.373859	0.374679	0.210505	0.211466
	118	0.472684	0.473238	0.465692	0.4653	0.37328	0.374363	0.209806	0.211306
	118.2	0.472656	0.472812	0.465685	0.464879	0.372751	0.374048	0.209545	0.211146
	118.4	0.47275	0.472386	0.465435	0.464458	0.372517	0.373733	0.209345	0.210987
	118.6	0.472773	0.471961	0.465182	0.464038	0.372276	0.373418	0.209306	0.210827
	118.8	0.472414	0.471537	0.464682	0.463617	0.372276	0.373103	0.209021	0.210668
	119	0.47251	0.471112	0.465065	0.463198	0.372506	0.372789	0.209609	0.210508
	119.2	0.471667	0.470688	0.464005	0.462778	0.371982	0.372475	0.20915	0.210349
	119.4	0.471565	0.470265	0.4638	0.46236	0.371839	0.372161	0.209522	0.21019
	119.6	0.471274	0.469842	0.463109	0.461941	0.371883	0.371848	0.209561	0.210031
	119.8	0.471454	0.469419	0.462842	0.461523	0.37264	0.371534	0.20998	0.209872
	120	0.471942	0.468997	0.463139	0.461105	0.373478	0.371221	0.21109	0.209714
	120.2	0.471647		0.462413		0.373263		0.211462
	120.4	0.471471		0.462264		0.373854		0.211945
	120.6	0.470978		0.462301		0.37349		0.212116
	120.8	0.470384		0.461746		0.372904		0.211962
	121	0.470457		0.46151		0.372568		0.21164
	121.2	0.46989		0.461225		0.372204		0.211527
	121.4	0.469426		0.461123		0.371758		0.211583
	121.6	0.46876		0.460476		0.371194		0.211061
	121.8	0.468648		0.460583		0.370634		0.210414
	122	0.468361		0.460041		0.369864		0.210168
	122.2	0.468222		0.459893		0.369468		0.210243
	122.4	0.467721		0.459692		0.369375		0.210269
	122.6	0.466669		0.458889		0.368924		0.209943
	122.8	0.465815		0.458242		0.368053		0.209544
	123	0.465595		0.45788		0.367585		0.209736
	123.2	0.464923		0.457037		0.366268		0.209105
	123.4	0.464601		0.456548		0.365901		0.208753
	123.6	0.464109		0.455898		0.365616		0.20808
	123.8	0.463682		0.455285		0.365788		0.208062
	124	0.463869		0.455063		0.365762		0.208372
	124.2	0.463309		0.454195		0.365208		0.208029
	124.4	0.463454		0.454109		0.365538		0.207904
	124.6	0.463184		0.454027		0.36517		0.207762
	124.8	0.46295		0.453274		0.36487		0.207714
	125	0.463062		0.452971		0.364639		0.207058
	125.2	0.462465		0.452458		0.364363		0.206639
	125.4	0.462395		0.451971		0.364268		0.206286
	125.6	0.461891		0.451468		0.364116		0.205958
	125.8	0.461386		0.451189		0.364335		0.205751
	126	0.460994		0.450659		0.364014		0.205924
	126.2	0.460334		0.450404		0.364		0.205778
	126.4	0.459533		0.449986		0.363621		0.205882
	126.6	0.458892		0.449301		0.363525		0.205463
	126.8	0.458461		0.449419		0.363375		0.205297
	127	0.458331		0.449305		0.363711		0.205477
	127.2	0.457431		0.448539		0.363474		0.205017
	127.4	0.456887		0.447852		0.363205		0.204137
	127.6	0.456969		0.447844		0.363348		0.204111
	127.8	0.456619		0.447495		0.363469		0.204208
	128	0.456333		0.447147		0.362793		0.203965
	128.2	0.455602		0.446708		0.36216		0.203503
	128.4	0.455734		0.446719		0.362087		0.203739
	128.6	0.454802		0.44658		0.360875		0.203281
	128.8	0.45459		0.445901		0.3599		0.202951
	129	0.454249		0.445734		0.358569		0.202201
	129.2	0.453351		0.444926		0.357841		0.201993
	129.4	0.452979		0.444385		0.357444		0.201943
	129.6	0.452415		0.44411		0.35697		0.2021
	129.8	0.452026		0.444016		0.356777		0.201773
	130	0.451845		0.443945		0.35585		0.201504
	130.2	0.451452		0.44356		0.355758		0.201036
	130.4	0.450843		0.442827		0.355482		0.200627
	130.6	0.451144		0.442875		0.356233		0.200494
	130.8	0.451036		0.442326		0.356277		0.200359
	131	0.450526		0.441792		0.35652		0.200385
	131.2	0.450056		0.441052		0.356059		0.200165
	131.4	0.449876		0.440754		0.35586		0.20025
	131.6	0.449785		0.440335		0.356054		0.200098
	131.8	0.4486		0.43929		0.355485		0.199723
	132	0.44812		0.439082		0.354613		0.199371
	132.2	0.447827		0.439315		0.354746		0.199463
	132.4	0.447736		0.439808		0.354712		0.200172
	132.6	0.447521		0.439852		0.354127		0.199968
	132.8	0.447236		0.439186		0.353866		0.200122
	133	0.447017		0.439728		0.353984		0.200772
	133.2	0.446753		0.439295		0.35417		0.201254
	133.4	0.446363		0.439251		0.354245		0.201403
	133.6	0.446423		0.439646		0.354331		0.202076
	133.8	0.446102		0.439612		0.353989		0.201508
	134	0.445768		0.439248		0.353624		0.201218
	134.2	0.445181		0.438549		0.353195		0.200654
	134.4	0.444722		0.438064		0.353055		0.200428
	134.6	0.445193		0.437919		0.353212		0.200525
	134.8	0.445262		0.437383		0.353133		0.200606
	135	0.44453		0.43666		0.35242		0.200021
	135.2	0.444374		0.435726		0.351853		0.199733
	135.4	0.443178		0.434623		0.351229		0.198904
	135.6	0.442715		0.43379		0.350768		0.197938
	135.8	0.442348		0.433329		0.349746		0.197789
	136	0.442075		0.43332		0.349235		0.197323
	136.2	0.442056		0.433567		0.349961		0.197602
	136.4	0.441297		0.43329		0.349304		0.197518
	136.6	0.441353		0.432773		0.349084		0.197232
	136.8	0.440553		0.432437		0.348707		0.197128
	137	0.440294		0.432981		0.348787		0.197642
	137.2	0.43992		0.432063		0.348164		0.19702
	137.4	0.439612		0.431966		0.347916		0.196764
	137.6	0.43938		0.432046		0.347577		0.196551
	137.8	0.439146		0.431846		0.346819		0.195935
	138	0.439274		0.431652		0.346218		0.195688
	138.2	0.438769		0.431412		0.34593		0.195492
	138.4	0.438724		0.43126		0.345749		0.195704
	138.6	0.439622		0.431093		0.346208		0.19621
	138.8	0.4398		0.430762		0.345875		0.196476
	139	0.438938		0.429601		0.344909		0.195703
	139.2	0.438674		0.42906		0.34498		0.195627
	139.4	0.438075		0.428612		0.344486		0.195335
	139.6	0.438354		0.428424		0.344672		0.195751
	139.8	0.437917		0.42787		0.344402		0.195602
	140	0.437218		0.427806		0.344408		0.195632
	140.2	0.436798		0.427954		0.344627		0.196071
	140.4	0.435618		0.427108		0.344088		0.195806
	140.6	0.435506		0.426991		0.344226		0.195577
	140.8	0.434517		0.42671		0.343725		0.195344
	141	0.43403		0.426156		0.3435		0.194944
	141.2	0.433733		0.425191		0.343121		0.194394
	141.4	0.433185		0.425017		0.342992		0.193894
	141.6	0.432739		0.424673		0.343058		0.193521
	141.8	0.432263		0.42446		0.342497		0.193194
	142	0.431777		0.423892		0.342138		0.192868
	142.2	0.431635		0.423881		0.342372		0.193205
	142.4	0.431841		0.42367		0.341934		0.193288
	142.6	0.432242		0.423547		0.341859		0.19325
	142.8	0.432102		0.42323		0.341254		0.193218
	143	0.43225		0.423322		0.341493		0.193047
	143.2	0.432752		0.42348		0.342105		0.193534
	143.4	0.432912		0.423551		0.342086		0.193532
	143.6	0.433175		0.423657		0.342357		0.193917
	143.8	0.432775		0.423585		0.341883		0.193743
	144	0.432613		0.424018		0.34178		0.193833
	144.2	0.432045		0.423769		0.341835		0.193472
	144.4	0.43138		0.423296		0.341425		0.193238
	144.6	0.430502		0.422943		0.340754		0.19266
	144.8	0.429836		0.422332		0.340003		0.192313
	145	0.429132		0.4217		0.339421		0.19158
	145.2	0.428469		0.421349		0.339103		0.191708
	145.4	0.427212		0.421169		0.338905		0.191091
	145.6	0.426558		0.420941		0.338691		0.19096
	145.8	0.425486		0.42045		0.338058		0.190496
	146	0.424878		0.419606		0.33754		0.190064
	146.2	0.424821		0.419169		0.337239		0.190298
	146.4	0.424465		0.418473		0.336401		0.190005
	146.6	0.424411		0.418251		0.336218		0.190128
	146.8	0.424174		0.418059		0.336266		0.190226
	147	0.423663		0.41782		0.336107		0.190304
	147.2	0.423379		0.416956		0.335321		0.190127
	147.4	0.423101		0.416062		0.33448		0.189782
	147.6	0.422672		0.415392		0.333842		0.189895
	147.8	0.422235		0.414736		0.333448		0.189614
	148	0.421818		0.41437		0.333619		0.189302
	148.2	0.421327		0.41385		0.333715		0.189257
	148.4	0.42093		0.413418		0.332795		0.189063
	148.6	0.421085		0.41325		0.332781		0.189023
	148.8	0.421557		0.413121		0.332787		0.189036
	149	0.421292		0.412795		0.332432		0.188888
	149.2	0.420958		0.412745		0.332116		0.188905
	149.4	0.420587		0.412744		0.331772		0.188709
	149.6	0.420936		0.412835		0.331583		0.188785
	149.8	0.420218		0.412045		0.331146		0.188421
	150	0.420362		0.411778		0.330834		0.188151
	150.2	0.42095		0.41194		0.330717		0.188509
	150.4	0.420589		0.411387		0.329813		0.187976
	150.6	0.420517		0.411392		0.329771		0.187908
	150.8	0.419841		0.411268		0.329285		0.187452
	151	0.419241		0.410685		0.328372		0.186895
	151.2	0.419399		0.409838		0.32794		0.186633
	151.4	0.418956		0.409394		0.328404		0.186417
	151.6	0.418447		0.409373		0.329072		0.186497
	151.8	0.41778		0.409514		0.330039		0.186621
	152	0.417059		0.409406		0.330584		0.186602
	152.2	0.416416		0.409166		0.330837		0.18678
	152.4	0.416271		0.40901		0.33079		0.186819
	152.6	0.416365		0.409133		0.331484		0.187316
	152.8	0.415664		0.408538		0.33145		0.187031
	153	0.415119		0.408087		0.330919		0.186979
	153.2	0.414432		0.407968		0.330252		0.186783
	153.4	0.413743		0.407793		0.329668		0.186621
	153.6	0.413626		0.407604		0.329217		0.186314
	153.8	0.412937		0.406621		0.32808		0.185768
	154	0.413189		0.40665		0.327627		0.185562
	154.2	0.413465		0.406774		0.326897		0.185683
	154.4	0.413339		0.40644		0.325874		0.185371
	154.6	0.41333		0.406669		0.325508		0.184854
	154.8	0.413381		0.406947		0.324995		0.18496
	155	0.413387		0.406713		0.324914		0.184742
	155.2	0.41374		0.406798		0.325316		0.184875
	155.4	0.413108		0.40666		0.325424		0.184549
	155.6	0.413122		0.406688		0.325652		0.185327
	155.8	0.413137		0.406227		0.326033		0.185864
	156	0.413155		0.405585		0.325869		0.185961
	156.2	0.41318		0.40542		0.325712		0.186391
	156.4	0.413161		0.404927		0.325823		0.186572
	156.6	0.412912		0.40428		0.325795		0.186237
	156.8	0.412483		0.403672		0.325345		0.185615
	157	0.41188		0.402994		0.324592		0.185189
	157.2	0.411318		0.402079		0.324097		0.184743
	157.4	0.41067		0.401143		0.323717		0.184058
	157.6	0.40988		0.400222		0.323028		0.183461
	157.8	0.409448		0.399891		0.322543		0.183187
	158	0.409023		0.40014		0.322702		0.183377
	158.2	0.408748		0.399855		0.321802		0.182924
	158.4	0.40793		0.399357		0.321262		0.182221
	158.6	0.407008		0.398846		0.320885		0.181708
	158.8	0.406787		0.398586		0.321127		0.182038
	159	0.406081		0.398361		0.32102		0.181809
	159.2	0.40553		0.39822		0.320654		0.181704
	159.4	0.40498		0.397671		0.320109		0.181718
	159.6	0.404998		0.397423		0.319916		0.182136
	159.8	0.405088		0.396789		0.319813		0.181752
	160	0.404633		0.396521		0.319029		0.181273
	160.2	0.40458		0.39628		0.318685		0.181487
	160.4	0.404101		0.395803		0.31807		0.181119
	160.6	0.40413		0.395557		0.317727		0.180771
	160.8	0.40382		0.395501		0.317239		0.180631
	161	0.403575		0.395174		0.31709		0.180569
	161.2	0.403296		0.394837		0.316987		0.180213
	161.4	0.403168		0.394877		0.316865		0.179976
	161.6	0.403058		0.395015		0.316894		0.180049
	161.8	0.40323		0.395237		0.317118		0.179873
	162	0.403176		0.395286		0.31746		0.179813
	162.2	0.403176		0.394579		0.316946		0.179202
	162.4	0.40295		0.394621		0.31743		0.178811
	162.6	0.403034		0.394527		0.317974		0.178953
	162.8	0.403087		0.394404		0.318238		0.178988
	163	0.402752		0.394571		0.318154		0.179043
	163.2	0.402091		0.39411		0.317789		0.178856
	163.4	0.401666		0.393621		0.317149		0.178468
	163.6	0.401275		0.393503		0.316944		0.178262
	163.8	0.400243		0.392698		0.316356		0.177328
	164	0.399789		0.392786		0.316126		0.177638
	164.2	0.399601		0.392326		0.315581		0.178256
	164.4	0.39884		0.391838		0.314783		0.177736
	164.6	0.398611		0.391047		0.314496		0.177719
	164.8	0.397569		0.390121		0.31368		0.177104
	165	0.396966		0.389619		0.313461		0.17675
	165.2	0.396896		0.389257		0.312651		0.176315
	165.4	0.397278		0.388912		0.31246		0.176554
	165.6	0.397082		0.388465		0.312475		0.176225
	165.8	0.396792		0.388446		0.312389		0.175736
	166	0.39704		0.388326		0.312341		0.175756
	166.2	0.397153		0.388027		0.311972		0.17529
	166.4	0.397526		0.388307		0.312652		0.175778
	166.6	0.397436		0.388003		0.312987		0.176435
	166.8	0.396995		0.387483		0.312157		0.176268
	167	0.396638		0.387347		0.3125		0.176185
	167.2	0.39641		0.386869		0.312102		0.175618
	167.4	0.395812		0.386868		0.311594		0.175455
	167.6	0.395829		0.387025		0.311835		0.175617
	167.8	0.395593		0.386879		0.311501		0.175609
	168	0.395511		0.386936		0.310924		0.176189
	168.2	0.395818		0.387015		0.310272		0.176407
	168.4	0.395525		0.386661		0.310093		0.176264
	168.6	0.395351		0.386381		0.309544		0.176503
	168.8	0.394592		0.386048		0.308774		0.17615
	169	0.394705		0.386038		0.308387		0.176317
	169.2	0.394537		0.385913		0.308131		0.175933
	169.4	0.393979		0.385485		0.307971		0.176148
	169.6	0.392978		0.385451		0.307685		0.175868
	169.8	0.392913		0.38562		0.307283		0.175866
	170	0.392815		0.38549		0.307039		0.175879
	170.2	0.392481		0.385129		0.306926		0.175617
	170.4	0.392162		0.384986		0.307185		0.176084
	170.6	0.391239		0.384466		0.307078		0.175496
	170.8	0.391016		0.383794		0.306611		0.175072
	171	0.39088		0.382952		0.306938		0.174354
	171.2	0.390611		0.38288		0.306976		0.174057
	171.4	0.389774		0.382379		0.307022		0.174058
	171.6	0.389839		0.382138		0.307053		0.17398
	171.8	0.389748		0.381715		0.306969		0.173919
	172	0.389392		0.381322		0.306668		0.173292
	172.2	0.390081		0.381759		0.307085		0.173232
	172.4	0.389109		0.380951		0.306871		0.172939
	172.6	0.388665		0.380532		0.306467		0.172652
	172.8	0.387878		0.379801		0.306058		0.172154
	173	0.387068		0.379033		0.305274		0.171942
	173.2	0.386292		0.378738		0.304929		0.171493
	173.4	0.385791		0.378596		0.304149		0.171484
	173.6	0.385319		0.378783		0.303274		0.171051
	173.8	0.385437		0.378527		0.302853		0.170474
	174	0.385087		0.378286		0.302575		0.169879
	174.2	0.385192		0.378274		0.30244		0.169942
	174.4	0.385757		0.378653		0.302581		0.17044
	174.6	0.386378		0.378876		0.30277		0.170982
	174.8	0.387456		0.379065		0.303304		0.1718
	175	0.387372		0.379372		0.303653		0.172196
	175.2	0.387619		0.380258		0.304893		0.173262
	175.4	0.387652		0.379862		0.304922		0.173225
	175.6	0.387917		0.37989		0.304939		0.173148
	175.8	0.388121		0.379969		0.30537		0.173118
	176	0.388116		0.380068		0.305653		0.173032
	176.2	0.388142		0.379878		0.3056		0.173526
	176.4	0.387237		0.379063		0.305318		0.173467
	176.6	0.387104		0.378822		0.305368		0.173819
	176.8	0.385531		0.377838		0.304317		0.173011
	177	0.384681		0.377295		0.303647		0.1725
	177.2	0.384288		0.377039		0.30328		0.172083
	177.4	0.383536		0.376518		0.302519		0.171225
	177.6	0.382876		0.375897		0.302076		0.170632
	177.8	0.381916		0.374834		0.301503		0.169473
	178	0.381427		0.374241		0.301162		0.169205
	178.2	0.381846		0.374433		0.301673		0.170038
	178.4	0.382157		0.374128		0.301336		0.170026
	178.6	0.381699		0.373888		0.301018		0.170107
	178.8	0.381107		0.373333		0.300971		0.169957
	179	0.380441		0.372744		0.300535		0.169945
	179.2	0.380378		0.372328		0.300372		0.169735
	179.4	0.380032		0.371795		0.299545		0.169315
	179.6	0.380252		0.371951		0.299682		0.169448
	179.8	0.380238		0.372092		0.299692		0.169566
	180	0.379531		0.371318		0.29936		0.169304
	180.2	0.379314		0.370766		0.298623		0.169109
	180.4	0.378962		0.370208		0.298244		0.168613
	180.6	0.378838		0.369893		0.297844		0.168653
	180.8	0.377928		0.369139		0.296854		0.16768
	181	0.378118		0.369425		0.296823		0.167693
	181.2	0.377856		0.369059		0.296558		0.16803
	181.4	0.377534		0.368642		0.296114		0.167461
	181.6	0.377108		0.368519		0.296015		0.167261
	181.8	0.37658		0.367992		0.294912		0.166545
	182	0.377127		0.368208		0.295287		0.167303
	182.2	0.377441		0.368692		0.295367		0.167925
	182.4	0.377007		0.368407		0.29461		0.1677
	182.6	0.376176		0.367397		0.294085		0.167182
	182.8	0.375829		0.366705		0.293598		0.166579
	183	0.375379		0.366342		0.293344		0.166651
	183.2	0.375188		0.366401		0.293621		0.166552
	183.4	0.37502		0.36616		0.294104		0.166904
	183.6	0.375064		0.366524		0.294669		0.167149
	183.8	0.374412		0.366202		0.294635		0.167014
	184	0.373689		0.365436		0.294232		0.166542
	184.2	0.373967		0.365118		0.294084		0.166877
	184.4	0.373612		0.364509		0.293784		0.166898
	184.6	0.373603		0.364066		0.293661		0.167369
	184.8	0.373339		0.363983		0.293543		0.167217
	185	0.37312		0.364055		0.293528		0.167413
	185.2	0.373064		0.363686		0.293168		0.167419
	185.4	0.372736		0.363643		0.292433		0.16692
	185.6	0.372307		0.363267		0.291677		0.166362
	185.8	0.372076		0.362894		0.291013		0.165959
	186	0.372526		0.363315		0.291359		0.166176
	186.2	0.372317		0.363472		0.290925		0.166239
	186.4	0.372245		0.363209		0.290638		0.165826
	186.6	0.371904		0.362436		0.289995		0.165007
	186.8	0.371029		0.362259		0.289448		0.164886
	187	0.37073		0.362474		0.289805		0.165323
	187.2	0.371089		0.362652		0.290182		0.165347
	187.4	0.371114		0.362797		0.290498		0.165695
	187.6	0.371017		0.363244		0.290419		0.165774
	187.8	0.370653		0.362883		0.290315		0.165532
	188	0.37072		0.362394		0.290552		0.165722
	188.2	0.370717		0.362062		0.290805		0.166023
	188.4	0.37056		0.361765		0.290712		0.165761
	188.6	0.370906		0.36181		0.290875		0.165769
	188.8	0.370074		0.361556		0.290568		0.165064
	189	0.369335		0.361246		0.29003		0.164307
	189.2	0.369011		0.360932		0.289557		0.163905
	189.4	0.368168		0.360621		0.28897		0.163604
	189.6	0.367305		0.360092		0.288372		0.163007
	189.8	0.367048		0.359733		0.288237		0.162676
	190	0.367077		0.359866		0.288022		0.162559
	190.2	0.367041		0.359839		0.287859		0.162456
	190.4	0.366686		0.359737		0.287944		0.162314
	190.6	0.36627		0.359399		0.287669		0.162445
	190.8	0.365309		0.358973		0.286841		0.162457
	191	0.365131		0.358961		0.286524		0.162337
	191.2	0.364686		0.358662		0.286089		0.162076
	191.4	0.3645		0.358524		0.286286		0.162218
	191.6	0.363964		0.358241		0.285632		0.162333
	191.8	0.363912		0.357918		0.285899		0.162605
	192	0.364047		0.357138		0.285986		0.162779
	192.2	0.363938		0.356956		0.286055		0.162904
	192.4	0.3641		0.356862		0.286188		0.162772
	192.6	0.364226		0.356908		0.286202		0.16299
	192.8	0.363794		0.356261		0.285952		0.162688
	193	0.364109		0.356496		0.286527		0.162851
	193.2	0.364514		0.356957		0.286768		0.163216
	193.4	0.365043		0.357657		0.286945		0.163616
	193.6	0.365382		0.357885		0.286663		0.163429
	193.8	0.365854		0.357747		0.286732		0.162896
	194	0.365818		0.357654		0.286456		0.162395
	194.2	0.365737		0.357323		0.285788		0.161729
	194.4	0.36536		0.357		0.28579		0.161523
	194.6	0.364514		0.356453		0.284873		0.161121
	194.8	0.363027		0.356269		0.283688		0.160632
	195	0.362495		0.356164		0.283526		0.160722
	195.2	0.361837		0.355929		0.283656		0.160415
	195.4	0.360906		0.355223		0.283031		0.160257
	195.6	0.360276		0.354818		0.282323		0.160082
	195.8	0.36002		0.354265		0.282518		0.159769
	196	0.359517		0.353254		0.282007		0.159395
	196.2	0.359243		0.353435		0.282137		0.159654
	196.4	0.358942		0.352459		0.281599		0.158859
	196.6	0.358812		0.351634		0.281259		0.158765
	196.8	0.358667		0.350891		0.281102		0.158356
	197	0.359116		0.351317		0.281759		0.158633
	197.2	0.359918		0.351531		0.281717		0.158859
	197.4	0.360009		0.351471		0.281571		0.159163
	197.6	0.360266		0.351413		0.281241		0.159045
	197.8	0.360529		0.350667		0.280924		0.158559
	198	0.360628		0.350284		0.280461		0.158721
	198.2	0.36032		0.349725		0.27989		0.158656
	198.4	0.36021		0.349509		0.280115		0.158811
	198.6	0.359409		0.349585		0.279713		0.158776
	198.8	0.359019		0.349657		0.279671		0.158936
	199	0.358617		0.349201		0.279581		0.159171
	199.2	0.358145		0.349124		0.279514		0.159219
	199.4	0.357456		0.348801		0.279162		0.159658
	199.6	0.357154		0.348296		0.279246		0.159363
	199.8	0.356331		0.348217		0.279359		0.159295
	200	0.356086		0.347965		0.278896		0.159356
	200.2	0.355636		0.347678		0.278652		0.158942
	200.4	0.355219		0.346868		0.27847		0.158507
	200.6	0.354627		0.34704		0.278535		0.158572
	200.8	0.354301		0.346779		0.278695		0.158344
	201	0.354419		0.347095		0.278928		0.158548
	201.2	0.354757		0.347437		0.279441		0.158673
	201.4	0.354302		0.347721		0.279853		0.158478
	201.6	0.354582		0.347622		0.279544		0.158124
	201.8	0.354658		0.346898		0.278945		0.15766
	202	0.354551		0.346871		0.278665		0.157605
	202.2	0.354124		0.345955		0.277708		0.156688
	202.4	0.353697		0.345366		0.27643		0.155955
	202.6	0.353294		0.344979		0.27568		0.155119
	202.8	0.352764		0.344055		0.274802		0.15495
	203	0.352034		0.34311		0.27394		0.155156
	203.2	0.351813		0.342764		0.273381		0.155066
	203.4	0.351738		0.342253		0.273137		0.155523
	203.6	0.351726		0.341728		0.272929		0.155625
	203.8	0.351867		0.342109		0.272887		0.15635
	204	0.352575		0.341941		0.272897		0.156819
	204.2	0.352313		0.341816		0.272695		0.156865
	204.4	0.352032		0.341536		0.272978		0.157116
	204.6	0.351616		0.341407		0.273068		0.156999
	204.8	0.352069		0.341495		0.273949		0.156791
	205	0.351788		0.341681		0.274026		0.156667
	205.2	0.351918		0.342032		0.274537		0.156563
	205.4	0.351616		0.342054		0.274958		0.156497
	205.6	0.350919		0.341511		0.274113		0.155995
	205.8	0.351014		0.341635		0.273808		0.155695
	206	0.350733		0.341752		0.273547		0.155342
	206.2	0.349991		0.341048		0.2725		0.154611
	206.4	0.349004		0.340306		0.271648		0.154035
	206.6	0.348747		0.340003		0.271956		0.15413
	206.8	0.34789		0.339612		0.271446		0.154338
	207	0.347396		0.339732		0.271033		0.154646
	207.2	0.347358		0.339997		0.270528		0.154865
	207.4	0.347334		0.340127		0.270345		0.155468
	207.6	0.347323		0.34015		0.270161		0.155928
	207.8	0.347001		0.339418		0.269633		0.155808
	208	0.346935		0.338808		0.269263		0.155719
	208.2	0.346455		0.338411		0.268829		0.155208
	208.4	0.346727		0.337979		0.268547		0.154837
	208.6	0.346768		0.337983		0.268883		0.154335
	208.8	0.346594		0.337826		0.269038		0.153794
	209	0.346235		0.337226		0.268722		0.153459
	209.2	0.346449		0.337357		0.268907		0.153506
	209.4	0.346035		0.336867		0.268814		0.152846
	209.6	0.345917		0.336913		0.268625		0.152578
	209.8	0.346267		0.336779		0.268375		0.152221
	210	0.34588		0.336157		0.267928		0.152223
	210.2	0.345988		0.335558		0.267911		0.15204
	210.4	0.345433		0.334798		0.268024		0.152044
	210.6	0.345124		0.334756		0.267907		0.152452
	210.8	0.34494		0.334543		0.267796		0.152338
	211	0.344247		0.334614		0.267849		0.152393
	211.2	0.344361		0.334674		0.268106		0.152671
	211.4	0.343674		0.334571		0.267988		0.152322
	211.6	0.343314		0.334047		0.267974		0.152464
	211.8	0.342648		0.333875		0.268053		0.152636
	212	0.342411		0.333911		0.268283		0.152589
	212.2	0.342482		0.333767		0.268743		0.152289
	212.4	0.342975		0.334218		0.26882		0.152654
	212.6	0.342556		0.334418		0.2689		0.152539
	212.8	0.342251		0.334514		0.268784		0.152893
	213	0.342151		0.3344		0.268404		0.152402
	213.2	0.341881		0.334143		0.267899		0.152054
	213.4	0.341881		0.333661		0.267442		0.151443
	213.6	0.341982		0.333857		0.266889		0.151777
	213.8	0.341648		0.333111		0.265871		0.151228
	214	0.34127		0.332386		0.265157		0.151211
	214.2	0.341233		0.331636		0.26504		0.151078
	214.4	0.340751		0.331089		0.264981		0.151198
	214.6	0.340677		0.330329		0.264467		0.15064
	214.8	0.3407		0.329559		0.264369		0.150292
	215	0.339791		0.328952		0.264077		0.149627
	215.2	0.340326		0.329173		0.26458		0.149683
	215.4	0.339718		0.328509		0.264123		0.149166
	215.6	0.3399		0.327913		0.263941		0.149368
	215.8	0.340629		0.328493		0.264712		0.150118
	216	0.340826		0.327831		0.264902		0.149714
	216.2	0.341278		0.327809		0.264857		0.149918
	216.4	0.340981		0.328174		0.264184		0.149946
	216.6	0.340196		0.328057		0.263699		0.149841
	216.8	0.340256		0.328077		0.26406		0.150148
	217	0.33977		0.327587		0.263703		0.149662
	217.2	0.339628		0.327287		0.263656		0.14983
	217.4	0.339635		0.327537		0.263687		0.150109
	217.6	0.339178		0.327278		0.263128		0.150175
	217.8	0.339069		0.327081		0.263232		0.14994
	218	0.338889		0.326958		0.263003		0.15013
	218.2	0.338673		0.326371		0.262354		0.149679
	218.4	0.337986		0.325738		0.261726		0.148957
	218.6	0.337133		0.324783		0.26075		0.147901
	218.8	0.337025		0.324469		0.260467		0.148041
	219	0.336501		0.324379		0.260613		0.147805
	219.2	0.337154		0.324906		0.260642		0.148012
	219.4	0.336657		0.324591		0.260294		0.147624
	219.6	0.336772		0.32446		0.260162		0.147588
	219.8	0.33665		0.324387		0.260573		0.147756
	220	0.336228		0.32363		0.259887		0.147121
	220.2	0.335622		0.323345		0.259462		0.146934
	220.4	0.335006		0.322964		0.259437		0.146581
	220.6	0.33474		0.32243		0.259511		0.146483
	220.8	0.334836		0.322537		0.259981		0.146629
	221	0.334232		0.32237		0.259576		0.146384
	221.2	0.334156		0.322028		0.259428		0.146823
	221.4	0.333848		0.32186		0.259374		0.146995
	221.6	0.333709		0.321501		0.259254		0.147003
	221.8	0.33347		0.321677		0.258999		0.147054
	222	0.333305		0.321379		0.258311		0.146733
	222.2	0.333239		0.321217		0.258043		0.14673
	222.4	0.332802		0.32099		0.257773		0.146785
	222.6	0.332799		0.321401		0.257769		0.147231
	222.8	0.332929		0.321515		0.257527		0.147653
	223	0.33276		0.321732		0.257524		0.147606
	223.2	0.332623		0.321627		0.257017		0.147506
	223.4	0.332257		0.321639		0.25712		0.147245
	223.6	0.332127		0.321444		0.256829		0.146982
	223.8	0.331775		0.320973		0.256711		0.146593
	224	0.332329		0.320849		0.256416		0.146502
	224.2	0.332065		0.320653		0.256823		0.146237
	224.4	0.332079		0.320449		0.256787		0.145557
	224.6	0.331643		0.320047		0.256847		0.14497
	224.8	0.33127		0.320067		0.257054		0.144804
	225	0.330953		0.319719		0.256708		0.144665
	225.2	0.330168		0.318662		0.256546		0.144469
	225.4	0.32986		0.318367		0.256695		0.14455
	225.6	0.329659		0.31795		0.256358		0.144545
	225.8	0.329492		0.317906		0.256104		0.144373
	226	0.32968		0.317735		0.256568		0.144667
	226.2	0.329893		0.317776		0.256579		0.145176
	226.4	0.329448		0.317839		0.255884		0.145034
	226.6	0.329218		0.317911		0.255393		0.145326
	226.8	0.328966		0.317151		0.254852		0.145049
	227	0.328943		0.316922		0.254639		0.145155
	227.2	0.328256		0.31637		0.254087		0.144632
	227.4	0.328257		0.316802		0.254225		0.14462
	227.6	0.328005		0.317097		0.253992		0.144685
	227.8	0.327686		0.316754		0.253898		0.144758
	228	0.327571		0.316739		0.25387		0.144448
	228.2	0.326991		0.316732		0.253805		0.144586
	228.4	0.326299		0.316135		0.253301		0.144137
	228.6	0.325861		0.315694		0.253353		0.144228
	228.8	0.325412		0.315114		0.252711		0.143704
	229	0.324967		0.314894		0.252244		0.143459
	229.2	0.324249		0.314122		0.251287		0.142525
	229.4	0.324362		0.313745		0.251202		0.142868
	229.6	0.324135		0.313194		0.250406		0.142822
	229.8	0.323815		0.312946		0.250274		0.142606
	230	0.323851		0.312789		0.249778		0.142632
	230.2	0.323984		0.312985		0.248859		0.142503
	230.4	0.323913		0.313361		0.248609		0.142845
	230.6	0.323982		0.312803		0.248171		0.142943
	230.8	0.324063		0.312703		0.248226		0.142776
	231	0.324372		0.31276		0.248466		0.143027
	231.2	0.324433		0.312693		0.248547		0.142908
	231.4	0.324592		0.313136		0.248888		0.143687
	231.6	0.324481		0.312957		0.249047		0.143756
	231.8	0.324223		0.312376		0.249077		0.143763
	232	0.323818		0.312436		0.248925		0.143505
	232.2	0.323907		0.312368		0.249196		0.144026
	232.4	0.323568		0.311497		0.249632		0.143706
	232.6	0.323411		0.311519		0.249994		0.143521
	232.8	0.323106		0.310961		0.250246		0.142854
	233	0.323385		0.311078		0.250516		0.142841
	233.2	0.323307		0.310711		0.250048		0.142421
	233.4	0.323218		0.310284		0.250132		0.142213
	233.6	0.323055		0.31004		0.249683		0.142215
	233.8	0.322753		0.309899		0.249465		0.141541
	234	0.322975		0.309977		0.248911		0.141289
	234.2	0.323114		0.309695		0.248399		0.140688
	234.4	0.323293		0.309612		0.248247		0.140562
	234.6	0.322963		0.309229		0.247634		0.140219
	234.8	0.323107		0.309536		0.248041		0.140642
	235	0.32327		0.309394		0.248188		0.140837
	235.2	0.323032		0.309167		0.248016		0.141065
	235.4	0.322484		0.309149		0.24826		0.141457
	235.6	0.321761		0.308655		0.247853		0.1412
	235.8	0.321006		0.308418		0.247237		0.141186
	236	0.319956		0.308331		0.246974		0.140827
	236.2	0.319379		0.308107		0.24698		0.140904
	236.4	0.318476		0.307842		0.247235		0.140967
	236.6	0.317667		0.307754		0.246916		0.140685
	236.8	0.317525		0.307207		0.246752		0.140512
	237	0.317322		0.306841		0.24623		0.140583
	237.2	0.316476		0.306287		0.24553		0.140275
	237.4	0.315978		0.305691		0.245204		0.139534
	237.6	0.31593		0.305068		0.24492		0.139715
	237.8	0.316022		0.304782		0.244721		0.139042
	238	0.316376		0.304021		0.243988		0.138713
	238.2	0.316304		0.303511		0.243421		0.137932
	238.4	0.316272		0.30364		0.243245		0.137985
	238.6	0.316025		0.303678		0.242914		0.138082
	238.8	0.316612		0.304202		0.243676		0.138783
	239	0.317		0.304646		0.243946		0.139158
	239.2	0.316806		0.304501		0.243663		0.139323
	239.4	0.316817		0.304995		0.243887		0.139526
	239.6	0.316832		0.305014		0.243216		0.1394
	239.8	0.316926		0.305231		0.243149		0.139435
	240	0.316483		0.305261		0.243235		0.139523
	240.2	0.316218		0.30533		0.243103		0.139569
	240.4	0.315814		0.305189		0.243159		0.139544
	240.6	0.315828		0.304614		0.242918		0.139249
	240.8	0.315965		0.30397		0.242799		0.139036
	241	0.315984		0.303902		0.242998		0.139702
	241.2	0.315672		0.303518		0.243172		0.139591
	241.4	0.315843		0.30313		0.243136		0.139633
	241.6	0.315871		0.302527		0.243138		0.139965
	241.8	0.315938		0.302514		0.243641		0.140255
	242	0.315289		0.301894		0.242865		0.140065
	242.2	0.314532		0.301956		0.242664		0.139533
	242.4	0.314617		0.302318		0.242958		0.139784
	242.6	0.314394		0.302504		0.242817		0.140024
	242.8	0.31414		0.302303		0.242415		0.139955
	243	0.314128		0.301973		0.241884		0.139919
	243.2	0.313778		0.301416		0.241031		0.139368
	243.4	0.313906		0.301396		0.241163		0.139119
	243.6	0.313652		0.300776		0.240393		0.13867
	243.8	0.313162		0.300196		0.239939		0.138174
	244	0.312218		0.299844		0.239582		0.137815
	244.2	0.312338		0.299693		0.23917		0.137204
	244.4	0.312166		0.299697		0.238875		0.137042
	244.6	0.312005		0.299502		0.238926		0.136187
	244.8	0.311627		0.299126		0.238728		0.135726
	245	0.311819		0.299255		0.238968		0.136339
	245.2	0.311716		0.298723		0.239388		0.135844
	245.4	0.311501		0.298582		0.238996		0.135691
	245.6	0.310784		0.298214		0.238791		0.134893
	245.8	0.310531		0.29799		0.238946		0.134581
	246	0.309769		0.298088		0.238551		0.134077
	246.2	0.309719		0.298427		0.239		0.134019
	246.4	0.309763		0.298267		0.238841		0.134421
	246.6	0.309536		0.298553		0.238312		0.13462
	246.8	0.309129		0.297873		0.237759		0.134511
	247	0.309381		0.297905		0.237519		0.134975
	247.2	0.309307		0.29772		0.237301		0.135173
	247.4	0.309358		0.297573		0.237491		0.135335
	247.6	0.309276		0.296737		0.236725		0.135555
	247.8	0.309109		0.29628		0.23641		0.135325
	248	0.308895		0.296023		0.236263		0.135228
	248.2	0.309058		0.295774		0.235863		0.135071
	248.4	0.308552		0.295584		0.235424		0.135032
	248.6	0.308135		0.29517		0.235067		0.134566
	248.8	0.308016		0.294881		0.234611		0.134662
	249	0.308058		0.294992		0.234317		0.134936
	249.2	0.307848		0.295013		0.234086		0.134498
	249.4	0.307275		0.295045		0.233174		0.134097
	249.6	0.306975		0.295086		0.232879		0.133707
	249.8	0.306943		0.295302		0.232851		0.133996

## Sheet: Figure 3d
			Data1	Data2	Data3
		X	Y	Y	Y
		log[CA14], M	PPI signal (%)	PPI signal (%)	PPI signal (%)
		-5.69897	-3	11	-7
		-6.17609	10	3	7
		-6.65321	4	3	15
		-7.13033	21	41	35
		-7.60745	61	50	61
		-8.08458	88	97	77
		-8.5617	103	104	121
		control	96	103	101

## Sheet: Figure 3e
		[CA14] = 113 µM		[CA14] = 38 µM		[CA14] = 13 µM
	X	Y	Fit_Y	Y	Fit_Y	Y	Fit_Y
	Time (s)	Response (nm)		Response (nm)		Response (nm)
	0	0.0260645	0	0.00238507	0	-0.0033138	0
	0.2	0.0350092	0.013868	0.00564455	0.00337477	-0.0025411	0.00045055
	0.4	0.0453069	0.0270143	0.00930383	0.00668655	-0.0015597	0.00089921
	0.6	0.056307	0.0394766	0.0132497	0.00993651	-0.0002454	0.001346
	0.8	0.0679083	0.0512904	0.0174418	0.0131258	0.00066655	0.00179092
	1	0.0792563	0.0624895	0.0211305	0.0162555	0.0015303	0.00223399
	1.2	0.0909801	0.0731059	0.0253392	0.0193269	0.00290206	0.0026752
	1.4	0.102049	0.0831698	0.0294404	0.0223409	0.00390425	0.00311456
	1.6	0.112383	0.0927101	0.0329962	0.0252986	0.00477883	0.00355209				Kdeq = 19 µM
	1.8	0.121889	0.101754	0.0365347	0.0282011	0.00571528	0.00398779
	2	0.128966	0.110327	0.0388905	0.0310494	0.0058998	0.00442167
	2.2	0.134644	0.118454	0.0409493	0.0338446	0.0064775	0.00485373
	2.4	0.140125	0.126158	0.0435722	0.0365876	0.00704757	0.00528399
	2.6	0.145993	0.133462	0.0460139	0.0392794	0.00775721	0.00571245
	2.8	0.151061	0.140385	0.0479486	0.0419209	0.00854873	0.00613912
	3	0.155577	0.146948	0.0500212	0.0445131	0.00868945	0.00656401
	3.2	0.159994	0.15317	0.0523032	0.047057	0.00859085	0.00698712
	3.4	0.163816	0.159068	0.0541798	0.0495533	0.00810496	0.00740846
	3.6	0.167089	0.164659	0.0559485	0.0520031	0.007694	0.00782804
	3.8	0.170434	0.169959	0.0574135	0.0544071	0.00745788	0.00824586
	4	0.173553	0.174983	0.0589022	0.0567662	0.00752123	0.00866194
	4.2	0.177543	0.179746	0.0610046	0.0590813	0.00752229	0.00907628
	4.4	0.181363	0.184261	0.0628044	0.0613532	0.00800752	0.00948889
	4.6	0.184917	0.188541	0.0649398	0.0635827	0.0085679	0.00989977
	4.8	0.187953	0.192598	0.0667065	0.0657705	0.00849223	0.0103089
	5	0.190681	0.196444	0.0681678	0.0679175	0.00888296	0.0107164
	5.2	0.194035	0.20009	0.0707941	0.0700245	0.00966839	0.0111221
	5.4	0.19639	0.203546	0.0727811	0.0720921	0.00977327	0.0115262
	5.6	0.199238	0.206823	0.0746952	0.0741211	0.00996447	0.0119286
	5.8	0.202219	0.209929	0.076881	0.0761122	0.0103164	0.0123292
	6	0.204546	0.212873	0.0785492	0.0780662	0.0109519	0.0127283
	6.2	0.207425	0.215664	0.0803928	0.0799837	0.0119222	0.0131256
	6.4	0.209588	0.21831	0.0816645	0.0818654	0.0125004	0.0135213
	6.6	0.212186	0.220819	0.0832843	0.0837119	0.0135753	0.0139153
	6.8	0.214038	0.223196	0.0849163	0.085524	0.0142471	0.0143077
	7	0.216215	0.22545	0.0868152	0.0873023	0.0147357	0.0146984
	7.2	0.218354	0.227587	0.0879242	0.0890474	0.0148016	0.0150875
	7.4	0.21977	0.229613	0.0892662	0.0907599	0.0146059	0.015475
	7.6	0.221788	0.231533	0.0903268	0.0924404	0.0154341	0.0158609
	7.8	0.223699	0.233353	0.0914658	0.0940896	0.0161362	0.0162451
	8	0.225617	0.235079	0.0927715	0.0957079	0.0165108	0.0166278
	8.2	0.228266	0.236714	0.0944578	0.0972961	0.0170131	0.0170088
	8.4	0.230237	0.238265	0.0956731	0.0988546	0.0173498	0.0173883
	8.6	0.232095	0.239735	0.0971399	0.100384	0.0175483	0.0177661
	8.8	0.233554	0.241128	0.0983761	0.101885	0.017682	0.0181424
	9	0.235157	0.242449	0.0996659	0.103358	0.0180839	0.0185171
	9.2	0.23667	0.243701	0.101462	0.104803	0.0186271	0.0188903
	9.4	0.237591	0.244888	0.102439	0.106222	0.0186648	0.0192618
	9.6	0.239003	0.246014	0.103815	0.107613	0.018985	0.0196319
	9.8	0.240785	0.24708	0.105375	0.108979	0.0192684	0.0200003
	10	0.242627	0.248092	0.106937	0.11032	0.0204448	0.0203673
	10.2	0.243677	0.24905	0.108234	0.111635	0.0206592	0.0207327
	10.4	0.244755	0.249959	0.109376	0.112926	0.0208202	0.0210966
	10.6	0.245961	0.25082	0.110819	0.114193	0.021813	0.0214589
	10.8	0.247234	0.251637	0.112828	0.115436	0.0225383	0.0218198
	11	0.248934	0.252411	0.114965	0.116656	0.0232804	0.0221791
	11.2	0.249886	0.253145	0.115734	0.117853	0.0233525	0.022537
	11.4	0.250856	0.253841	0.117314	0.119028	0.0237828	0.0228933
	11.6	0.25176	0.2545	0.118934	0.12018	0.0249351	0.0232481
	11.8	0.252089	0.255125	0.11999	0.121312	0.0245631	0.0236015
	12	0.253092	0.255718	0.121592	0.122422	0.0245779	0.0239534
	12.2	0.254286	0.256279	0.123007	0.123511	0.0245155	0.0243038
	12.4	0.255252	0.256812	0.124096	0.124581	0.0245936	0.0246528
	12.6	0.255855	0.257317	0.124926	0.12563	0.0249899	0.0250003
	12.8	0.256617	0.257795	0.125998	0.126659	0.0256116	0.0253463
	13	0.257441	0.258249	0.126791	0.12767	0.0259889	0.0256909
	13.2	0.257909	0.258679	0.127643	0.128661	0.0260634	0.0260341
	13.4	0.258574	0.259087	0.12819	0.129634	0.0262529	0.0263758
	13.6	0.259585	0.259473	0.12941	0.130589	0.0268386	0.0267161
	13.8	0.260684	0.25984	0.13042	0.131526	0.0269641	0.027055
	14	0.262071	0.260187	0.131367	0.132446	0.027908	0.0273924
	14.2	0.26273	0.260516	0.132256	0.133348	0.0281351	0.0277284
	14.4	0.263299	0.260828	0.132945	0.134234	0.0285698	0.0280631
	14.6	0.263754	0.261124	0.134063	0.135103	0.0293734	0.0283963
	14.8	0.264633	0.261404	0.135427	0.135955	0.0295005	0.0287282
	15	0.265149	0.26167	0.136399	0.136792	0.0298119	0.0290586
	15.2	0.265369	0.261922	0.137171	0.137613	0.0300071	0.0293877
	15.4	0.265538	0.262161	0.138217	0.138419	0.0300376	0.0297154
	15.6	0.265779	0.262388	0.139527	0.13921	0.0303213	0.0300417
	15.8	0.266268	0.262602	0.13989	0.139986	0.0301835	0.0303667
	16	0.267193	0.262806	0.141449	0.140748	0.0312452	0.0306903
	16.2	0.267608	0.262999	0.142307	0.141495	0.0312081	0.0310126
	16.4	0.268326	0.263182	0.143126	0.142229	0.0315938	0.0313335
	16.6	0.26843	0.263355	0.143543	0.142948	0.031982	0.0316531
	16.8	0.26916	0.26352	0.144321	0.143655	0.0319674	0.0319713
	17	0.269447	0.263675	0.144763	0.144348	0.0318982	0.0322882
	17.2	0.269586	0.263823	0.145625	0.145028	0.0318899	0.0326038
	17.4	0.269623	0.263963	0.146195	0.145696	0.0323343	0.032918
	17.6	0.270114	0.264096	0.147622	0.146351	0.0328005	0.033231
	17.8	0.270244	0.264222	0.148416	0.146993	0.0328704	0.0335426
	18	0.270693	0.264341	0.149161	0.147624	0.0330133	0.0338529
	18.2	0.270982	0.264454	0.150129	0.148243	0.0333005	0.034162
	18.4	0.271108	0.264561	0.150857	0.148851	0.0337091	0.0344697
	18.6	0.271776	0.264663	0.151912	0.149447	0.0336532	0.0347762
	18.8	0.272509	0.264759	0.153041	0.150032	0.0338656	0.0350813
	19	0.273219	0.26485	0.154302	0.150606	0.0348765	0.0353853
	19.2	0.274317	0.264937	0.155301	0.151169	0.0350396	0.0356879
	19.4	0.275203	0.265019	0.15596	0.151722	0.0349383	0.0359893
	19.6	0.276354	0.265097	0.157272	0.152265	0.0356921	0.0362894
	19.8	0.277503	0.26517	0.158015	0.152797	0.0364461	0.0365882
	20	0.278165		0.159156		0.0371024
	20.2	0.278734		0.159472		0.0372036
	20.4	0.279838		0.160177		0.0374636
	20.6	0.280198		0.160748		0.0379345
	20.8	0.280665		0.161388		0.0383697
	21	0.28071		0.161794		0.0393648
	21.2	0.280801		0.162424		0.0395605
	21.4	0.28056		0.162698		0.040108
	21.6	0.281239		0.163872		0.0406674
	21.8	0.280735		0.16402		0.0406262
	22	0.281318		0.16464		0.040872
	22.2	0.282113		0.165344		0.0413973
	22.4	0.282756		0.166105		0.0419686
	22.6	0.283637		0.167203		0.0421521
	22.8	0.284316		0.167851		0.0425561
	23	0.284729		0.168345		0.0428656
	23.2	0.28537		0.16874		0.0425594
	23.4	0.285254		0.168981		0.0421302
	23.6	0.284993		0.169327		0.0419665
	23.8	0.285081		0.169852		0.0419202
	24	0.285206		0.170017		0.0415732
	24.2	0.285605		0.170516		0.04135
	24.4	0.28582		0.171553		0.0412117
	24.6	0.28596		0.172258		0.0419522
	24.8	0.286098		0.172415		0.0421345
	25	0.286646		0.173108		0.0423154
	25.2	0.28678		0.17353		0.0423283
	25.4	0.286843		0.174354		0.0426723
	25.6	0.287395		0.175163		0.0428911
	25.8	0.287028		0.175599		0.0433132
	26	0.288137		0.176368		0.0441206
	26.2	0.288221		0.17694		0.0448548
	26.4	0.288327		0.17786		0.0452349
	26.6	0.288563		0.178351		0.045936
	26.8	0.288738		0.178656		0.0464211
	27	0.28871		0.179256		0.0471114
	27.2	0.288355		0.179147		0.0472553
	27.4	0.288103		0.179361		0.0475064
	27.6	0.287961		0.179743		0.0476304
	27.8	0.288857		0.180237		0.0480628
	28	0.289869		0.180908		0.0484134
	28.2	0.290291		0.181811		0.0485377
	28.4	0.290825		0.182515		0.0492475
	28.6	0.291346		0.182736		0.0495397
	28.8	0.291836		0.183169		0.0494419
	29	0.292262		0.183718		0.0493992
	29.2	0.292493		0.18405		0.0494583
	29.4	0.29267		0.184445		0.0490919
	29.6	0.293137		0.184614		0.049216
	29.8	0.293234		0.185165		0.0497091
	30	0.29383		0.185649		0.0499683
	30.2	0.293814		0.185966		0.0500565
	30.4	0.294225		0.18655		0.0501828
	30.6	0.294552		0.186717		0.0508817
	30.8	0.294724		0.187173		0.05125
	31	0.295204		0.187449		0.0516377
	31.2	0.295064		0.187173		0.051853
	31.4	0.295341		0.187637		0.0524681
	31.6	0.295792		0.188137		0.0527629
	31.8	0.296651		0.188692		0.0534124
	32	0.296713		0.1894		0.0540946
	32.2	0.296379		0.18981		0.0539618
	32.4	0.296192		0.189707		0.0541584
	32.6	0.295676		0.189674		0.0535752
	32.8	0.295808		0.190407		0.053569
	33	0.295593		0.190929		0.0532327
	33.2	0.29506		0.191197		0.0529185
	33.4	0.294572		0.191333		0.0529735
	33.6	0.294581		0.191863		0.0531634
	33.8	0.294202		0.192267		0.0529679
	34	0.294341		0.192845		0.0528778
	34.2	0.294433		0.193266		0.0530379
	34.4	0.294415		0.193899		0.0532241
	34.6	0.29428		0.194182		0.0532367
	34.8	0.294346		0.194564		0.0533809
	35	0.295395		0.195473		0.0539028
	35.2	0.296076		0.19634		0.0545797
	35.4	0.2962		0.196825		0.0548569
	35.6	0.296727		0.197488		0.0548207
	35.8	0.297169		0.197681		0.0551276
	36	0.29739		0.197963		0.0555488
	36.2	0.297512		0.198103		0.055089
	36.4	0.297158		0.197659		0.0548345
	36.6	0.297465		0.19789		0.0545815
	36.8	0.298065		0.198194		0.05509
	37	0.298196		0.198254		0.0556935
	37.2	0.298163		0.197877		0.055882
	37.4	0.298302		0.198227		0.0564011
	37.6	0.298533		0.198531		0.0564705
	37.8	0.298331		0.198692		0.0563947
	38	0.29899		0.19949		0.0569776
	38.2	0.299166		0.200147		0.0574957
	38.4	0.299625		0.200978		0.0578901
	38.6	0.300221		0.201718		0.0589683
	38.8	0.300921		0.202829		0.0601858
	39	0.301894		0.204101		0.0609777
	39.2	0.30204		0.204387		0.0615143
	39.4	0.301554		0.204389		0.0616767
	39.6	0.30144		0.204544		0.0614892
	39.8	0.301515		0.204733		0.0620559
	40	0.301394		0.205042		0.0620508
	40.2	0.301443		0.205331		0.0622605
	40.4	0.30106		0.205151		0.062224
	40.6	0.301668		0.205707		0.0628894
	40.8	0.301752		0.205749		0.0632867
	41	0.301845		0.205729		0.0628275
	41.2	0.302212		0.205921		0.0622692
	41.4	0.301446		0.205831		0.0617748
	41.6	0.301553		0.206236		0.0617467
	41.8	0.302097		0.206963		0.0619152
	42	0.302687		0.20744		0.0620176
	42.2	0.303091		0.208166		0.0623102
	42.4	0.303447		0.208578		0.0624251
	42.6	0.303609		0.208696		0.063301
	42.8	0.303763		0.209027		0.0632026
	43	0.303879		0.209417		0.0634366
	43.2	0.303546		0.209011		0.0635698
	43.4	0.303051		0.208663		0.0631311
	43.6	0.302696		0.208634		0.063264
	43.8	0.303208		0.20934		0.0642082
	44	0.303629		0.209915		0.0649662
	44.2	0.303682		0.209995		0.065694
	44.4	0.303466		0.210142		0.0659756
	44.6	0.303778		0.210642		0.0665118
	44.8	0.303881		0.210599		0.0663003
	45	0.304362		0.211		0.0664664
	45.2	0.305238		0.211565		0.0675195
	45.4	0.305216		0.212193		0.0681231
	45.6	0.306076		0.213737		0.0695809
	45.8	0.306496		0.213898		0.0697056
	46	0.307109		0.214282		0.0698288
	46.2	0.307183		0.214815		0.0700734
	46.4	0.307233		0.215054		0.0699354
	46.6	0.307225		0.215088		0.0700788
	46.8	0.307333		0.215152		0.0695844
	47	0.30734		0.215718		0.0703971
	47.2	0.306681		0.215039		0.0701758
	47.4	0.306535		0.214887		0.0701776
	47.6	0.305988		0.215031		0.07026
	47.8	0.306134		0.214973		0.0702611
	48	0.306506		0.214932		0.0702857
	48.2	0.306008		0.214386		0.0696093
	48.4	0.306208		0.214875		0.0697149
	48.6	0.306773		0.215245		0.0700396
	48.8	0.307		0.215558		0.0700069
	49	0.30754		0.216421		0.0705216
	49.2	0.307913		0.216917		0.0705836
	49.4	0.307989		0.217561		0.0706968
	49.6	0.307898		0.218329		0.0708762
	49.8	0.308097		0.218228		0.0701461
	50	0.308606		0.218783		0.0704522
	50.2	0.308348		0.218973		0.070696
	50.4	0.308347		0.219186		0.0706849
	50.6	0.308124		0.219112		0.0706912
	50.8	0.307996		0.219235		0.0707094
	51	0.307713		0.219704		0.0718099
	51.2	0.307673		0.219586		0.072093
	51.4	0.307895		0.219635		0.0726831
	51.6	0.30746		0.219323		0.0725512
	51.8	0.307735		0.219298		0.0725839
	52	0.307717		0.219481		0.0729011
	52.2	0.307677		0.219559		0.0731027
	52.4	0.307714		0.219804		0.0735351
	52.6	0.308154		0.220184		0.073753
	52.8	0.307506		0.220161		0.0732761
	53	0.307711		0.220734		0.0734561
	53.2	0.30794		0.2207		0.0735329
	53.4	0.307376		0.221068		0.0737683
	53.6	0.307253		0.221468		0.0738695
	53.8	0.307247		0.221574		0.0739494
	54	0.307426		0.222065		0.0741555
	54.2	0.307355		0.222107		0.0738959
	54.4	0.306821		0.222335		0.0738817
	54.6	0.30712		0.222463		0.0742001
	54.8	0.307335		0.222855		0.0743867
	55	0.307717		0.223005		0.0750935
	55.2	0.308548		0.223197		0.0756536
	55.4	0.308888		0.22316		0.0757123
	55.6	0.309175		0.223607		0.075436
	55.8	0.309265		0.223623		0.0753434
	56	0.309539		0.223668		0.0755036
	56.2	0.310163		0.223578		0.0757923
	56.4	0.310559		0.223854		0.0758907
	56.6	0.311141		0.224456		0.0764364
	56.8	0.311181		0.224543		0.076712
	57	0.311802		0.225164		0.0773747
	57.2	0.311197		0.224772		0.0776409
	57.4	0.310775		0.225299		0.0776132
	57.6	0.310662		0.225239		0.077477
	57.8	0.310333		0.225699		0.0774514
	58	0.310454		0.226005		0.0775829
	58.2	0.309938		0.225787		0.0778039
	58.4	0.30973		0.226483		0.0786524
	58.6	0.310175		0.226181		0.0789446
	58.8	0.30986		0.226099		0.0789613
	59	0.310327		0.225931		0.0794736
	59.2	0.310446		0.226075		0.0796115
	59.4	0.310654		0.22669		0.0794352
	59.6	0.310573		0.226993		0.0797057
	59.8	0.310199		0.22668		0.0796172
	60	0.310992		0.227091		0.0798317
	60.2	0.311343		0.227064		0.0800484
	60.4	0.311598		0.22753		0.0798639
	60.6	0.311517		0.227815		0.0801842
	60.8	0.311625		0.227841		0.0800357
	61	0.311403		0.227519		0.0797335
	61.2	0.310577		0.227058		0.0790634
	61.4	0.311086		0.227568		0.079016
	61.6	0.310811		0.227465		0.0787407
	61.8	0.31127		0.227999		0.0792164
	62	0.311652		0.228217		0.0797366
	62.2	0.311144		0.228605		0.0800822
	62.4	0.31138		0.228867		0.080702
	62.6	0.311418		0.228828		0.0808795
	62.8	0.311431		0.229601		0.0815686
	63	0.311875		0.230225		0.0818369
	63.2	0.311567		0.230511		0.0820736
	63.4	0.312221		0.23168		0.0829818
	63.6	0.312762		0.23204		0.0838726
	63.8	0.312914		0.232033		0.0840277
	64	0.313428		0.232375		0.084295
	64.2	0.312779		0.232124		0.0840898
	64.4	0.312826		0.232384		0.0844505
	64.6	0.312681		0.231812		0.0846111
	64.8	0.312655		0.231244		0.084344
	65	0.311941		0.230543		0.0839181
	65.2	0.311612		0.230572		0.0838529
	65.4	0.312401		0.230557		0.083846
	65.6	0.312795		0.230598		0.084082
	65.8	0.31275		0.230451		0.0840351
	66	0.312431		0.230025		0.0841066
	66.2	0.312641		0.230461		0.0844747
	66.4	0.31285		0.230645		0.0848518
	66.6	0.313026		0.231422		0.08512
	66.8	0.313031		0.231495		0.0851595
	67	0.313274		0.231773		0.0849592
	67.2	0.313478		0.23235		0.0855287
	67.4	0.314058		0.233215		0.0858
	67.6	0.31414		0.233095		0.0858779
	67.8	0.313885		0.233252		0.0859759
	68	0.313416		0.233688		0.0858826
	68.2	0.313581		0.233866		0.085872
	68.4	0.313966		0.233885		0.0863122
	68.6	0.313787		0.233415		0.0857881
	68.8	0.313579		0.23353		0.0855069
	69	0.312885		0.233525		0.0853135
	69.2	0.313071		0.233864		0.0853809
	69.4	0.313718		0.234125		0.0849248
	69.6	0.313683		0.234237		0.0855112
	69.8	0.313429		0.234088		0.0853184
	70	0.313868		0.234531		0.0862777
	70.2	0.314445		0.235539		0.0866697
	70.4	0.314409		0.236169		0.0869843
	70.6	0.315052		0.237308		0.0879219
	70.8	0.31495		0.237086		0.0881489
	71	0.315357		0.237963		0.0884172
	71.2	0.315799		0.238049		0.0888975
	71.4	0.315798		0.237771		0.0889354
	71.6	0.316048		0.237987		0.0895998
	71.8	0.316287		0.238608		0.0900119
	72	0.315998		0.238701		0.0897943
	72.2	0.316369		0.238187		0.0899791
	72.4	0.316311		0.237468		0.0897339
	72.6	0.315979		0.237061		0.0893008
	72.8	0.315591		0.23699		0.0889165
	73	0.315592		0.237006		0.0886777
	73.2	0.314962		0.236813		0.087994
	73.4	0.315012		0.236811		0.0875132
	73.6	0.31445		0.236571		0.0874775
	73.8	0.314474		0.236669		0.087372
	74	0.315095		0.237371		0.0881936
	74.2	0.315239		0.237623		0.0882343
	74.4	0.315345		0.237407		0.0889304
	74.6	0.31575		0.237598		0.0898973
	74.8	0.315652		0.23744		0.0900493
	75	0.316266		0.237516		0.090379
	75.2	0.316942		0.237368		0.0909369
	75.4	0.316573		0.237629		0.0913629
	75.6	0.317005		0.238345		0.0921156
	75.8	0.316974		0.238557		0.092706
	76	0.317039		0.238243		0.0929639
	76.2	0.317271		0.237635		0.0928315
	76.4	0.317053		0.237753		0.0927
	76.6	0.31677		0.238323		0.0927639
	76.8	0.316667		0.238713		0.0925511
	77	0.316333		0.238528		0.0922594
	77.2	0.315783		0.238656		0.0921445
	77.4	0.315842		0.2387		0.092269
	77.6	0.315325		0.238733		0.0922308
	77.8	0.315487		0.238796		0.0924396
	78	0.315586		0.23882		0.0930649
	78.2	0.315242		0.238375		0.0926469
	78.4	0.315355		0.238261		0.0928728
	78.6	0.315731		0.23857		0.0930064
	78.8	0.315836		0.238774		0.0926326
	79	0.316241		0.238437		0.0928338
	79.2	0.316562		0.238757		0.0929444
	79.4	0.31645		0.239107		0.0932957
	79.6	0.31707		0.239668		0.0935381
	79.8	0.316833		0.239777		0.093587
	80	0.316769		0.239859		0.0933148
	80.2	0.316304		0.239705		0.0930749
	80.4	0.316102		0.24038		0.0932849
	80.6	0.315942		0.240511		0.0932104
	80.8	0.315155		0.24051		0.0929722
	81	0.315126		0.240828		0.0932652
	81.2	0.315344		0.24134		0.0938494
	81.4	0.315085		0.241484		0.0940711
	81.6	0.31529		0.241715		0.0942386
	81.8	0.315558		0.241761		0.0943153
	82	0.315726		0.241753		0.0943506
	82.2	0.316014		0.241802		0.0943425
	82.4	0.316573		0.242289		0.0949967
	82.6	0.316664		0.242045		0.0950712
	82.8	0.317049		0.241628		0.0953102
	83	0.317201		0.241341		0.0958375
	83.2	0.317801		0.241582		0.0962598
	83.4	0.318144		0.241995		0.0967317
	83.6	0.318395		0.242184		0.0970618
	83.8	0.318038		0.242238		0.0972674
	84	0.317543		0.241663		0.0968887
	84.2	0.317351		0.241665		0.0967245
	84.4	0.317569		0.242269		0.0969559
	84.6	0.31716		0.24234		0.0966224
	84.8	0.316993		0.242833		0.096564
	85	0.31782		0.243478		0.0971574
	85.2	0.31786		0.243774		0.0974996
	85.4	0.317782		0.243951		0.0972212
	85.6	0.318054		0.243971		0.0973062
	85.8	0.317311		0.243596		0.0971153
	86	0.317536		0.243896		0.0972527
	86.2	0.317136		0.243458		0.0976378
	86.4	0.317613		0.243747		0.0978903
	86.6	0.317514		0.243027		0.0982622
	86.8	0.317853		0.242775		0.0986277
	87	0.31844		0.242967		0.0990099
	87.2	0.318986		0.243178		0.0993653
	87.4	0.319304		0.242963		0.0995466
	87.6	0.319319		0.24297		0.0996382
	87.8	0.319312		0.243048		0.099526
	88	0.318568		0.242992		0.0991198
	88.2	0.318399		0.243223		0.0989137
	88.4	0.318359		0.24351		0.0988338
	88.6	0.318324		0.243617		0.0981678
	88.8	0.318204		0.243881		0.0979495
	89	0.318175		0.244399		0.0977959
	89.2	0.317812		0.244109		0.0974364
	89.4	0.317517		0.24391		0.0965428
	89.6	0.316967		0.24326		0.0963842
	89.8	0.31672		0.243423		0.0961923
	90	0.316954		0.243597		0.0961107
	90.2	0.316653		0.243273		0.0961559
	90.4	0.317431		0.244175		0.0967014
	90.6	0.317714		0.244143		0.0975382
	90.8	0.317963		0.244489		0.0975523
	91	0.318424		0.244748		0.0982977
	91.2	0.318051		0.244645		0.098723
	91.4	0.318227		0.244436		0.0991053
	91.6	0.318056		0.244752		0.0998318
	91.8	0.318246		0.245098		0.100185
	92	0.317554		0.245239		0.10061
	92.2	0.31734		0.245075		0.100473
	92.4	0.317383		0.245518		0.100842
	92.6	0.317535		0.24539		0.100938
	92.8	0.317421		0.245442		0.101068
	93	0.317506		0.24546		0.100943
	93.2	0.317535		0.245005		0.100683
	93.4	0.316933		0.244714		0.100301
	93.6	0.316746		0.244631		0.100664
	93.8	0.31721		0.245304		0.100671
	94	0.317059		0.245599		0.100735
	94.2	0.317355		0.245948		0.101128
	94.4	0.317779		0.246054		0.101561
	94.6	0.318167		0.246208		0.102056
	94.8	0.31803		0.24653		0.102345
	95	0.318094		0.246661		0.103138
	95.2	0.318442		0.246532		0.103334
	95.4	0.318766		0.246254		0.10319
	95.6	0.318847		0.245962		0.103085
	95.8	0.319145		0.246259		0.103018
	96	0.318722		0.245982		0.10334
	96.2	0.318586		0.246051		0.103048
	96.4	0.318307		0.24601		0.102975
	96.6	0.318266		0.24604		0.102512
	96.8	0.318135		0.245751		0.101747
	97	0.31806		0.245664		0.101549
	97.2	0.317972		0.245507		0.10128
	97.4	0.317786		0.245467		0.101238
	97.6	0.318203		0.245789		0.101421
	97.8	0.31833		0.245946		0.101352
	98	0.318401		0.246305		0.102053
	98.2	0.31826		0.245928		0.101986
	98.4	0.317986		0.245708		0.102649
	98.6	0.318038		0.245656		0.102615
	98.8	0.318123		0.245635		0.103299
	99	0.318487		0.245929		0.103528
	99.2	0.31837		0.245803		0.103495
	99.4	0.317679		0.245859		0.102894
	99.6	0.317233		0.245556		0.102514
	99.8	0.317276		0.24639		0.102897
	100	0.317108		0.246687		0.103007
	100.2	0.317288		0.247231		0.102835
	100.4	0.31701		0.247449		0.102477
	100.6	0.317184		0.247825		0.102427
	100.8	0.317825		0.247905		0.102532
	101	0.318117		0.248277		0.102991
	101.2	0.318507		0.24852		0.103244
	101.4	0.319054		0.24873		0.103731
	101.6	0.319456		0.249025		0.104693
	101.8	0.319444		0.249402		0.105073
	102	0.319957		0.249674		0.105862
	102.2	0.319467		0.249392		0.10556
	102.4	0.319666		0.249046		0.105757
	102.6	0.319536		0.248512		0.105594
	102.8	0.319414		0.248418		0.106247
	103	0.318932		0.248458		0.106114
	103.2	0.318		0.2482		0.105697
	103.4	0.317731		0.248217		0.105453
	103.6	0.317613		0.248099		0.105458
	103.8	0.317851		0.248168		0.10548
	104	0.317662		0.247974		0.105372
	104.2	0.317947		0.247792		0.105323
	104.4	0.317602		0.24712		0.104914
	104.6	0.317568		0.247039		0.1051
	104.8	0.317494		0.247036		0.104311
	105	0.317323		0.246672		0.104174
	105.2	0.31744		0.24692		0.104332
	105.4	0.317477		0.247104		0.104242
	105.6	0.317639		0.247401		0.104256
	105.8	0.318076		0.247836		0.103959
	106	0.318583		0.248274		0.104485
	106.2	0.318207		0.247999		0.104139
	106.4	0.318509		0.247735		0.10401
	106.6	0.3185		0.247659		0.104174
	106.8	0.318601		0.248082		0.104658
	107	0.318608		0.24845		0.104933
	107.2	0.318531		0.248837		0.105236
	107.4	0.318603		0.249216		0.105507
	107.6	0.318725		0.249702		0.106104
	107.8	0.319211		0.249444		0.10638
	108	0.319448		0.24974		0.107015
	108.2	0.31979		0.249964		0.107397
	108.4	0.319401		0.249588		0.106954
	108.6	0.319292		0.249956		0.107104
	108.8	0.318925		0.250074		0.106696
	109	0.318711		0.25006		0.107223
	109.2	0.318263		0.2502		0.10735
	109.4	0.318383		0.250103		0.107382
	109.6	0.318741		0.250199		0.107502
	109.8	0.319023		0.250121		0.107903
	110	0.319315		0.249804		0.108449
	110.2	0.319869		0.249457		0.108369
	110.4	0.320349		0.249418		0.108605
	110.6	0.320704		0.249361		0.109332
	110.8	0.320353		0.24943		0.109539
	111	0.320787		0.250005		0.110023
	111.2	0.320824		0.250272		0.11017
	111.4	0.321005		0.250497		0.110265
	111.6	0.321133		0.250549		0.11052
	111.8	0.321199		0.250351		0.110081
	112	0.320989		0.250802		0.109973
	112.2	0.320569		0.251026		0.109659
	112.4	0.32017		0.251		0.109488
	112.6	0.320071		0.251293		0.109669
	112.8	0.319614		0.251379		0.109657
	113	0.319576		0.251233		0.110002
	113.2	0.319885		0.251289		0.110112
	113.4	0.320169		0.251543		0.11036
	113.6	0.320109		0.251591		0.110694
	113.8	0.320346		0.251432		0.111175
	114	0.320815		0.251513		0.111936
	114.2	0.320666		0.25183		0.111873
	114.4	0.320429		0.251897		0.112152
	114.6	0.320536		0.251814		0.112322
	114.8	0.320771		0.252219		0.112139
	115	0.320975		0.252471		0.112171
	115.2	0.320761		0.252446		0.111824
	115.4	0.320572		0.252403		0.111701
	115.6	0.320334		0.252251		0.111302
	115.8	0.320383		0.252892		0.111495
	116	0.320492		0.252888		0.111584
	116.2	0.320337		0.252579		0.111535
	116.4	0.320673		0.252885		0.111667
	116.6	0.320827		0.252719		0.111489
	116.8	0.321017		0.252531		0.111962
	117	0.321617		0.252792		0.112647
	117.2	0.321543		0.253107		0.112604
	117.4	0.320961		0.252772		0.11323
	117.6	0.32126		0.253114		0.1135
	117.8	0.321205		0.253132		0.113572
	118	0.321321		0.253322		0.113643
	118.2	0.320965		0.253162		0.113111
	118.4	0.321016		0.253136		0.112925
	118.6	0.321552		0.253624		0.11302
	118.8	0.321679		0.253914		0.112964
	119	0.321636		0.254105		0.112952
	119.2	0.32179		0.2543		0.113277
	119.4	0.321782		0.25383		0.113092
	119.6	0.321795		0.253817		0.113678
	119.8	0.321562		0.25404		0.114145
	120	0.321209		0.253098		0.113869
	120.2	0.320766		0.252954		0.113466
	120.4	0.320765		0.252991		0.113826
	120.6	0.320404		0.252413		0.113863
	120.8	0.320259		0.252609		0.114299
	121	0.320315		0.253072		0.114643
	121.2	0.319783		0.252779		0.114494
	121.4	0.319965		0.252559		0.11507
	121.6	0.320064		0.2531		0.114806
	121.8	0.319994		0.253039		0.114746
	122	0.320714		0.253438		0.115278
	122.2	0.320598		0.253723		0.114946
	122.4	0.320747		0.254062		0.115216
	122.6	0.320841		0.254546		0.115281
	122.8	0.320877		0.254268		0.114898
	123	0.320959		0.254582		0.114891
	123.2	0.320761		0.254373		0.114685
	123.4	0.320823		0.254148		0.114454
	123.6	0.320933		0.254121		0.11497
	123.8	0.320596		0.253689		0.114664
	124	0.320442		0.253288		0.11413
	124.2	0.32012		0.252856		0.11354
	124.4	0.320044		0.252291		0.113535
	124.6	0.32005		0.252468		0.113488
	124.8	0.320455		0.252892		0.113696
	125	0.320954		0.253308		0.114017
	125.2	0.321437		0.253637		0.114324
	125.4	0.321973		0.253903		0.11482
	125.6	0.321908		0.254134		0.11519
	125.8	0.322364		0.254135		0.115492
	126	0.322691		0.254497		0.11613
	126.2	0.322707		0.25475		0.115823
	126.4	0.322746		0.254943		0.116293
	126.6	0.323332		0.255775		0.11661
	126.8	0.32404		0.256439		0.116538
	127	0.324277		0.256895		0.116941
	127.2	0.324691		0.25655		0.116927
	127.4	0.3248		0.256045		0.117054
	127.6	0.324683		0.255954		0.117281
	127.8	0.324298		0.255597		0.116775
	128	0.323565		0.254774		0.116116
	128.2	0.322849		0.254181		0.115738
	128.4	0.32294		0.254293		0.115905
	128.6	0.323198		0.255196		0.116219
	128.8	0.323465		0.254977		0.116274
	129	0.322917		0.254921		0.116215
	129.2	0.323158		0.255092		0.116738
	129.4	0.322901		0.254879		0.116754
	129.6	0.322608		0.254886		0.117045
	129.8	0.322011		0.25474		0.116863
	130	0.321652		0.25491		0.116832
	130.2	0.322229		0.254952		0.116878
	130.4	0.322556		0.255068		0.117346
	130.6	0.322705		0.25558		0.117731
	130.8	0.322505		0.255029		0.117011
	131	0.322747		0.254518		0.117295
	131.2	0.322586		0.254468		0.1172
	131.4	0.321838		0.254338		0.117109
	131.6	0.321502		0.254487		0.117062
	131.8	0.321147		0.253808		0.116389
	132	0.320611		0.253298		0.115916
	132.2	0.32084		0.254049		0.116371
	132.4	0.321114		0.254544		0.116651
	132.6	0.320988		0.254646		0.116927
	132.8	0.321171		0.254268		0.117245
	133	0.320748		0.254613		0.117247
	133.2	0.321289		0.255343		0.118172
	133.4	0.321356		0.255542		0.118556
	133.6	0.321236		0.255948		0.118996
	133.8	0.321353		0.256028		0.119361
	134	0.321707		0.256153		0.119681
	134.2	0.322425		0.256367		0.120093
	134.4	0.322419		0.256866		0.120319
	134.6	0.321876		0.256774		0.120176
	134.8	0.322083		0.256468		0.119834
	135	0.322346		0.257126		0.120027
	135.2	0.321892		0.257035		0.119661
	135.4	0.321513		0.256626		0.119334
	135.6	0.321675		0.256319		0.119392
	135.8	0.321748		0.25618		0.119125
	136	0.322407		0.25655		0.119587
	136.2	0.322747		0.25685		0.120308
	136.4	0.322722		0.256644		0.120397
	136.6	0.322595		0.256335		0.120127
	136.8	0.322908		0.256529		0.120188
	137	0.322718		0.256771		0.119924
	137.2	0.322898		0.25694		0.120308
	137.4	0.322921		0.256925		0.120125
	137.6	0.322975		0.257046		0.119797
	137.8	0.323129		0.256967		0.119842
	138	0.323		0.25688		0.119552
	138.2	0.322385		0.256777		0.118995
	138.4	0.322186		0.256499		0.119075
	138.6	0.321839		0.255748		0.118484
	138.8	0.322165		0.255752		0.118096
	139	0.321425		0.255413		0.117881
	139.2	0.321046		0.254641		0.118142
	139.4	0.320895		0.254452		0.118221
	139.6	0.321132		0.25413		0.118872
	139.8	0.321373		0.25439		0.119845
	140	0.32216		0.254586		0.120975
	140.2	0.322066		0.254614		0.12152
	140.4	0.322526		0.25513		0.122214
	140.6	0.322631		0.255585		0.122053
	140.8	0.322424		0.255977		0.122412
	141	0.322472		0.256536		0.122283
	141.2	0.322578		0.257401		0.122526
	141.4	0.322695		0.257817		0.122535
	141.6	0.322875		0.258018		0.122322
	141.8	0.322719		0.258311		0.122224
	142	0.32215		0.258237		0.121733
	142.2	0.321592		0.258241		0.121781
	142.4	0.322019		0.258412		0.121871
	142.6	0.32146		0.257803		0.121084
	142.8	0.321489		0.258002		0.121146
	143	0.320546		0.257548		0.120966
	143.2	0.320478		0.257326		0.120977
	143.4	0.321018		0.257316		0.121245
	143.6	0.321452		0.25703		0.121954
	143.8	0.321654		0.257114		0.12241
	144	0.322173		0.257166		0.122876
	144.2	0.322026		0.257274		0.123115
	144.4	0.322345		0.257689		0.123284
	144.6	0.322184		0.257642		0.123198
	144.8	0.321931		0.257443		0.123333
	145	0.32235		0.257935		0.123699
	145.2	0.322376		0.258014		0.124029
	145.4	0.32252		0.257645		0.12385
	145.6	0.322709		0.257518		0.123569
	145.8	0.322247		0.257351		0.123254
	146	0.321674		0.256999		0.123227
	146.2	0.321817		0.256795		0.123373
	146.4	0.322167		0.256861		0.123479
	146.6	0.321912		0.256623		0.12306
	146.8	0.322375		0.257266		0.12333
	147	0.322012		0.256907		0.122918
	147.2	0.322729		0.257353		0.123662
	147.4	0.323444		0.258079		0.124361
	147.6	0.323525		0.258139		0.12412
	147.8	0.322923		0.258396		0.124048
	148	0.322582		0.258747		0.124
	148.2	0.322393		0.258794		0.124043
	148.4	0.322618		0.259037		0.124302
	148.6	0.322677		0.258764		0.124328
	148.8	0.322522		0.258767		0.124105
	149	0.322923		0.259217		0.12445
	149.2	0.322935		0.258807		0.12394
	149.4	0.32345		0.25902		0.123614
	149.6	0.323505		0.258953		0.123793
	149.8	0.322864		0.25843		0.123586
	150	0.322463		0.257998		0.123699
	150.2	0.322277		0.257603		0.123437
	150.4	0.32232		0.257553		0.123776
	150.6	0.322003		0.257126		0.123121
	150.8	0.321881		0.256463		0.122976
	151	0.321245		0.25592		0.122339
	151.2	0.321615		0.256011		0.122751
	151.4	0.321186		0.256173		0.122503
	151.6	0.320663		0.255626		0.121846
	151.8	0.320557		0.255582		0.122216
	152	0.32037		0.255387		0.122266
	152.2	0.320974		0.255214		0.122828
	152.4	0.321705		0.255709		0.123412
	152.6	0.321815		0.256087		0.123431
	152.8	0.32227		0.257008		0.123923
	153	0.322949		0.257681		0.124526
	153.2	0.323369		0.258211		0.12523
	153.4	0.324187		0.258956		0.125762
	153.6	0.323912		0.258886		0.12636
	153.8	0.323665		0.258796		0.126157
	154	0.323445		0.258798		0.126181
	154.2	0.323156		0.258516		0.126184
	154.4	0.323299		0.258035		0.126029
	154.6	0.323389		0.257683		0.125486
	154.8	0.323169		0.257474		0.125296
	155	0.322928		0.25762		0.12515
	155.2	0.32285		0.257726		0.125349
	155.4	0.322954		0.257995		0.125232
	155.6	0.322747		0.257726		0.12489
	155.8	0.323297		0.258104		0.124907
	156	0.323106		0.258168		0.124778
	156.2	0.323606		0.258712		0.125501
	156.4	0.323559		0.259363		0.125568
	156.6	0.32358		0.260228		0.125809
	156.8	0.323773		0.260508		0.126021
	157	0.323784		0.260708		0.126295
	157.2	0.323854		0.26075		0.126143
	157.4	0.323722		0.26087		0.125817
	157.6	0.322924		0.260636		0.125601
	157.8	0.322794		0.260446		0.125321
	158	0.322752		0.260278		0.1256
	158.2	0.322827		0.260042		0.125994
	158.4	0.322659		0.259889		0.126166
	158.6	0.322687		0.260072		0.126227
	158.8	0.322256		0.259943		0.126227
	159	0.322442		0.259751		0.126228
	159.2	0.32196		0.258987		0.125705
	159.4	0.322534		0.258766		0.125505
	159.6	0.322571		0.258349		0.125527
	159.8	0.322674		0.258351		0.125415
	160	0.322328		0.25779		0.125827
	160.2	0.32227		0.257787		0.126277
	160.4	0.322107		0.257514		0.125313
	160.6	0.322332		0.257472		0.12571
	160.8	0.322233		0.25742		0.125366
	161	0.321968		0.257411		0.125475
	161.2	0.321684		0.257194		0.124952
	161.4	0.321466		0.257388		0.125281
	161.6	0.321223		0.257277		0.124943
	161.8	0.321868		0.257803		0.125553
	162	0.322151		0.258011		0.125913
	162.2	0.322423		0.258108		0.126007
	162.4	0.322365		0.258331		0.126235
	162.6	0.322694		0.258596		0.126071
	162.8	0.322509		0.258777		0.125818
	163	0.323508		0.259121		0.126338
	163.2	0.323425		0.259035		0.126356
	163.4	0.323693		0.259683		0.126659
	163.6	0.323373		0.259246		0.126915
	163.8	0.323089		0.259273		0.126807
	164	0.32258		0.258667		0.126938
	164.2	0.32293		0.259049		0.126908
	164.4	0.322959		0.259269		0.126902
	164.6	0.322455		0.259234		0.127562
	164.8	0.322163		0.25964		0.127765
	165	0.321143		0.258867		0.127796
	165.2	0.320964		0.25857		0.127634
	165.4	0.32071		0.258333		0.127727
	165.6	0.320776		0.258484		0.127961
	165.8	0.321138		0.258321		0.128285
	166	0.321009		0.257835		0.127926
	166.2	0.321382		0.258003		0.127972
	166.4	0.321531		0.257955		0.12773
	166.6	0.321642		0.258295		0.127394
	166.8	0.32218		0.258398		0.12723
	167	0.322663		0.258327		0.127176
	167.2	0.322359		0.258383		0.126955
	167.4	0.32249		0.258298		0.126549
	167.6	0.322669		0.258166		0.126386
	167.8	0.32311		0.258387		0.12631
	168	0.322958		0.258399		0.126574
	168.2	0.32317		0.259082		0.126738
	168.4	0.322486		0.258748		0.126764
	168.6	0.321723		0.258173		0.126523
	168.8	0.3213		0.258339		0.12686
	169	0.321012		0.258116		0.126812
	169.2	0.321017		0.257968		0.126909
	169.4	0.320585		0.257935		0.126842
	169.6	0.320832		0.258193		0.127234
	169.8	0.320838		0.258421		0.127213
	170	0.320272		0.257981		0.126941
	170.2	0.319855		0.257299		0.126554
	170.4	0.319785		0.256633		0.126036
	170.6	0.319803		0.256648		0.126049
	170.8	0.319857		0.256866		0.126045
	171	0.319627		0.256943		0.126167
	171.2	0.320242		0.257713		0.126897
	171.4	0.320455		0.257788		0.126847
	171.6	0.320739		0.258354		0.126791
	171.8	0.320792		0.258405		0.127185
	172	0.320674		0.258718		0.127511
	172.2	0.320844		0.259232		0.127555
	172.4	0.320714		0.259257		0.127771
	172.6	0.320586		0.259307		0.127881
	172.8	0.320683		0.259725		0.128444
	173	0.321008		0.260003		0.128551
	173.2	0.32096		0.260167		0.12866
	173.4	0.320929		0.260721		0.128443
	173.6	0.320895		0.261042		0.128413
	173.8	0.320389		0.260638		0.12822
	174	0.319766		0.259123		0.12776
	174.2	0.319848		0.258923		0.127534
	174.4	0.320309		0.259129		0.12755
	174.6	0.320651		0.259608		0.127887
	174.8	0.321016		0.260082		0.128311
	175	0.321478		0.259943		0.128403
	175.2	0.32195		0.260129		0.128543
	175.4	0.321606		0.260155		0.128149
	175.6	0.321472		0.260242		0.128085
	175.8	0.321916		0.260532		0.128173
	176	0.322219		0.260539		0.128003
	176.2	0.322052		0.260552		0.127987
	176.4	0.32154		0.260149		0.128134
	176.6	0.321838		0.25998		0.128072
	176.8	0.321661		0.259851		0.128193
	177	0.321055		0.25974		0.127633
	177.2	0.320774		0.259579		0.127632
	177.4	0.320749		0.259747		0.127753
	177.6	0.320524		0.259252		0.127587
	177.8	0.321057		0.258679		0.127729
	178	0.321476		0.258305		0.127798
	178.2	0.322219		0.258914		0.128317
	178.4	0.322203		0.25879		0.128755
	178.6	0.323027		0.259219		0.129755
	178.8	0.322782		0.259075		0.129971
	179	0.322578		0.259231		0.130223
	179.2	0.322286		0.259775		0.130495
	179.4	0.32198		0.260212		0.130736
	179.6	0.321923		0.260211		0.130998
	179.8	0.322552		0.260855		0.130911
	180	0.322547		0.260807		0.131078
	180.2	0.322517		0.261044		0.131397
	180.4	0.32304		0.261379		0.131669
	180.6	0.323144		0.262011		0.131423
	180.8	0.322669		0.261841		0.131468
	181	0.322404		0.261811		0.131176
	181.2	0.322518		0.261893		0.131435
	181.4	0.323058		0.262227		0.131733
	181.6	0.323098		0.261655		0.130781
	181.8	0.324134		0.262042		0.131022
	182	0.323947		0.26167		0.130838
	182.2	0.324025		0.261682		0.131456
	182.4	0.323937		0.261255		0.13163
	182.6	0.324198		0.261162		0.131491
	182.8	0.32326		0.260621		0.131192
	183	0.323001		0.260937		0.131033
	183.2	0.32246		0.260968		0.130653
	183.4	0.322303		0.260835		0.131043
	183.6	0.322177		0.260864		0.131206
	183.8	0.322224		0.261058		0.13116
	184	0.322334		0.261108		0.131238
	184.2	0.322642		0.261336		0.131555
	184.4	0.322446		0.261453		0.131337
	184.6	0.322264		0.262078		0.131493
	184.8	0.322228		0.261768		0.131858
	185	0.321619		0.261327		0.131356
	185.2	0.321295		0.261038		0.130967
	185.4	0.321429		0.260926		0.131079
	185.6	0.32154		0.261186		0.130995
	185.8	0.321719		0.26132		0.13144
	186	0.321318		0.260743		0.131072
	186.2	0.321639		0.260641		0.131167
	186.4	0.321994		0.260734		0.130851
	186.6	0.321737		0.26043		0.130503
	186.8	0.32155		0.260356		0.130437
	187	0.321025		0.260298		0.129872
	187.2	0.32072		0.260303		0.13002
	187.4	0.320638		0.260016		0.130489
	187.6	0.320748		0.259965		0.130958
	187.8	0.321173		0.260051		0.131416
	188	0.321632		0.260183		0.132109
	188.2	0.322207		0.260639		0.132485
	188.4	0.322157		0.260739		0.132271
	188.6	0.322233		0.260858		0.1324
	188.8	0.321592		0.260477		0.132154
	189	0.32092		0.259885		0.131476
	189.2	0.320633		0.260401		0.131604
	189.4	0.320705		0.26096		0.132261
	189.6	0.320576		0.261196		0.132549
	189.8	0.320132		0.260892		0.132462
	190	0.320378		0.261405		0.132782
	190.2	0.320985		0.261629		0.133154
	190.4	0.320998		0.261505		0.132912
	190.6	0.321175		0.261479		0.133028
	190.8	0.321583		0.261343		0.132981
	191	0.321382		0.261132		0.133033
	191.2	0.321744		0.261126		0.133554
	191.4	0.321974		0.260531		0.133867
	191.6	0.322497		0.260506		0.134445
	191.8	0.322975		0.260342		0.134411
	192	0.323156		0.260367		0.134481
	192.2	0.323089		0.260468		0.133766
	192.4	0.322657		0.26001		0.132732
	192.6	0.322468		0.260107		0.132592
	192.8	0.322642		0.260834		0.132471
	193	0.322404		0.26076		0.131883
	193.2	0.322497		0.261177		0.132107
	193.4	0.322677		0.261096		0.132756
	193.6	0.322205		0.260643		0.132649
	193.8	0.322555		0.261274		0.133344
	194	0.322411		0.261599		0.1336
	194.2	0.32235		0.261389		0.133605
	194.4	0.321986		0.261454		0.133313
	194.6	0.322296		0.261943		0.133845
	194.8	0.322195		0.261433		0.133458
	195	0.321854		0.261637		0.13344
	195.2	0.321577		0.261672		0.133748
	195.4	0.32132		0.261479		0.133577
	195.6	0.321078		0.26099		0.133371
	195.8	0.32101		0.2607		0.133231
	196	0.321082		0.261079		0.133277
	196.2	0.32091		0.260964		0.133411
	196.4	0.320905		0.260936		0.133303
	196.6	0.32144		0.261263		0.133684
	196.8	0.321428		0.26138		0.133638
	197	0.321601		0.261184		0.133777
	197.2	0.321977		0.261113		0.133897
	197.4	0.321869		0.261149		0.134299
	197.6	0.321484		0.260825		0.133895
	197.8	0.321113		0.261268		0.13413
	198	0.320421		0.261046		0.133739
	198.2	0.320326		0.261291		0.133244
	198.4	0.320339		0.261711		0.133029
	198.6	0.320245		0.261748		0.133052
	198.8	0.319526		0.261242		0.132062
	199	0.319068		0.261556		0.131937
	199.2	0.318876		0.261463		0.132231
	199.4	0.318595		0.260828		0.131779
	199.6	0.318721		0.260669		0.131717
	199.8	0.318557		0.260881		0.132017
	200	0.318623		0.261235		0.132495
	200.2	0.318752		0.261221		0.133274
	200.4	0.319052		0.261506		0.133467
	200.6	0.319509		0.261881		0.13378
	200.8	0.319873		0.262144		0.134239
	201	0.320766		0.262359		0.134702
	201.2	0.320602		0.262132		0.134171
	201.4	0.320312		0.261783		0.134592
	201.6	0.320592		0.261767		0.134584
	201.8	0.320639		0.261604		0.134492
	202	0.320877		0.261591		0.133971
	202.2	0.320806		0.261422		0.133636
	202.4	0.321041		0.26101		0.133888
	202.6	0.320944		0.260535		0.133819
	202.8	0.320266		0.260117		0.133151
	203	0.320562		0.260577		0.133706
	203.2	0.320505		0.260228		0.133888
	203.4	0.320274		0.259866		0.133713
	203.6	0.320912		0.260286		0.134165
	203.8	0.320859		0.260244		0.134398
	204	0.320834		0.260234		0.134334
	204.2	0.321505		0.260691		0.134737
	204.4	0.321978		0.260931		0.134814
	204.6	0.322196		0.260785		0.134748
	204.8	0.322051		0.260764		0.134553
	205	0.322522		0.260624		0.13465
	205.2	0.322111		0.260712		0.134188
	205.4	0.321845		0.260165		0.134373
	205.6	0.32164		0.260033		0.134123
	205.8	0.321249		0.259509		0.133685
	206	0.320967		0.259926		0.133566
	206.2	0.320403		0.259548		0.133672
	206.4	0.320273		0.259297		0.134038
	206.6	0.319769		0.259078		0.134217
	206.8	0.31975		0.259361		0.134952
	207	0.319666		0.259314		0.135425
	207.2	0.319095		0.258601		0.13516
	207.4	0.319368		0.258666		0.135254
	207.6	0.319849		0.258998		0.135329
	207.8	0.319795		0.258944		0.134929
	208	0.319542		0.259005		0.134752
	208.2	0.320402		0.259334		0.134741
	208.4	0.320867		0.259672		0.134239
	208.6	0.321138		0.259891		0.134203
	208.8	0.321006		0.25973		0.134184
	209	0.321492		0.260004		0.133943
	209.2	0.321328		0.260253		0.13327
	209.4	0.321447		0.260089		0.133246
	209.6	0.321322		0.260683		0.133133
	209.8	0.321981		0.261035		0.133228
	210	0.321844		0.261128		0.133186
	210.2	0.321358		0.260695		0.133157
	210.4	0.321837		0.260602		0.133955
	210.6	0.321706		0.260728		0.134358
	210.8	0.321267		0.260943		0.134652
	211	0.320754		0.260367		0.134651
	211.2	0.320242		0.260234		0.134999
	211.4	0.32		0.260285		0.135237
	211.6	0.319727		0.260349		0.135392
	211.8	0.319594		0.260275		0.135513
	212	0.319582		0.260358		0.135745
	212.2	0.319794		0.260268		0.135602
	212.4	0.320081		0.260257		0.135756
	212.6	0.320233		0.260066		0.136308
	212.8	0.319938		0.259529		0.136124
	213	0.320307		0.259872		0.135804
	213.2	0.320613		0.259512		0.135486
	213.4	0.320873		0.259669		0.135934
	213.6	0.320672		0.25964		0.135916
	213.8	0.320819		0.259047		0.135364
	214	0.32035		0.25889		0.135154
	214.2	0.320135		0.258956		0.135361
	214.4	0.32014		0.259086		0.135398
	214.6	0.319633		0.259076		0.135306
	214.8	0.319541		0.259375		0.135278
	215	0.319682		0.25924		0.135547
	215.2	0.319384		0.25926		0.135556
	215.4	0.319008		0.259262		0.135352
	215.6	0.319074		0.259456		0.135375
	215.8	0.319393		0.259867		0.135365
	216	0.319944		0.260295		0.135426
	216.2	0.320094		0.260931		0.135426
	216.4	0.320494		0.26131		0.135271
	216.6	0.320555		0.26134		0.135605
	216.8	0.32034		0.261062		0.135386
	217	0.320096		0.260721		0.135126
	217.2	0.319921		0.260714		0.134996
	217.4	0.319577		0.261034		0.135211
	217.6	0.319068		0.261245		0.134942
	217.8	0.318702		0.260704		0.134486
	218	0.318768		0.261191		0.135081
	218.2	0.319017		0.261304		0.135364
	218.4	0.319432		0.261419		0.135287
	218.6	0.319413		0.261416		0.135503
	218.8	0.32026		0.261725		0.135585
	219	0.320113		0.261107		0.135373
	219.2	0.320151		0.260903		0.135249
	219.4	0.319726		0.26104		0.135257
	219.6	0.32039		0.261412		0.135441
	219.8	0.320151		0.261698		0.135383
	220	0.320125		0.261866		0.135431
	220.2	0.320011		0.261929		0.135574
	220.4	0.319837		0.261521		0.135501
	220.6	0.319725		0.261215		0.135905
	220.8	0.319134		0.261077		0.135651
	221	0.319084		0.261151		0.135791
	221.2	0.318954		0.26156		0.136264
	221.4	0.319143		0.261953		0.13654
	221.6	0.319329		0.261903		0.136783
	221.8	0.319865		0.261523		0.137142
	222	0.320524		0.262188		0.138076
	222.2	0.321298		0.262295		0.138369
	222.4	0.321653		0.262065		0.138361
	222.6	0.321368		0.261514		0.138094
	222.8	0.321771		0.261072		0.137808
	223	0.321309		0.260853		0.137668
	223.2	0.321339		0.260918		0.13749
	223.4	0.321366		0.261149		0.137476
	223.6	0.322124		0.261531		0.137711
	223.8	0.321623		0.261354		0.137379
	224	0.321369		0.261488		0.137227
	224.2	0.321214		0.261431		0.136562
	224.4	0.320908		0.261491		0.13603
	224.6	0.3207		0.261494		0.135736
	224.8	0.320827		0.261703		0.135563
	225	0.320784		0.261899		0.135536
	225.2	0.320608		0.261871		0.135515
	225.4	0.320968		0.262261		0.135794
	225.6	0.320665		0.261975		0.135768
	225.8	0.320866		0.26177		0.13591
	226	0.320727		0.262		0.13631
	226.2	0.320439		0.261469		0.136147
	226.4	0.319914		0.260734		0.135769
	226.6	0.319213		0.260229		0.135976
	226.8	0.31903		0.260278		0.136498
	227	0.319047		0.260475		0.137077
	227.2	0.319217		0.260404		0.1376
	227.4	0.319301		0.260893		0.13793
	227.6	0.319468		0.261344		0.138444
	227.8	0.319181		0.261382		0.138575
	228	0.318607		0.261387		0.138277
	228.2	0.318783		0.261159		0.137814
	228.4	0.318708		0.260811		0.137349
	228.6	0.319055		0.260978		0.137392
	228.8	0.319528		0.261117		0.137502
	229	0.318659		0.260842		0.137281
	229.2	0.319183		0.261203		0.137577
	229.4	0.31926		0.260984		0.137106
	229.6	0.319178		0.260612		0.136654
	229.8	0.31923		0.260228		0.136424
	230	0.31901		0.260318		0.136018
	230.2	0.318633		0.259708		0.135878
	230.4	0.318637		0.25948		0.135895
	230.6	0.318634		0.25927		0.136006
	230.8	0.318734		0.259183		0.136244
	231	0.319035		0.259369		0.136435
	231.2	0.319365		0.2593		0.136971
	231.4	0.319145		0.259577		0.136972
	231.6	0.319221		0.259695		0.137528
	231.8	0.319704		0.259876		0.137619
	232	0.319797		0.260058		0.137114
	232.2	0.319466		0.25982		0.136789
	232.4	0.319188		0.259735		0.136315
	232.6	0.318824		0.260233		0.136508
	232.8	0.318736		0.260603		0.136693
	233	0.318574		0.260828		0.136638
	233.2	0.319265		0.261396		0.136802
	233.4	0.319456		0.261439		0.136293
	233.6	0.319232		0.262095		0.13654
	233.8	0.318904		0.262029		0.136347
	234	0.318631		0.261959		0.136157
	234.2	0.318734		0.261836		0.136371
	234.4	0.319085		0.26162		0.136655
	234.6	0.319607		0.261446		0.136641
	234.8	0.320119		0.261599		0.137481
	235	0.320725		0.26204		0.137867
	235.2	0.321411		0.262033		0.138692
	235.4	0.321196		0.261724		0.138433
	235.6	0.321663		0.261664		0.138753
	235.8	0.321738		0.261602		0.138644
	236	0.321259		0.261404		0.138311
	236.2	0.320554		0.261024		0.138261
	236.4	0.320475		0.260961		0.138381
	236.6	0.320081		0.261138		0.138494
	236.8	0.320237		0.261115		0.138175
	237	0.320397		0.260906		0.138153
	237.2	0.320457		0.261426		0.138067
	237.4	0.320781		0.261597		0.138119
	237.6	0.320381		0.261523		0.13837
	237.8	0.320256		0.26124		0.138404
	238	0.320431		0.26135		0.138668
	238.2	0.320638		0.261296		0.138915
	238.4	0.32065		0.261101		0.139128
	238.6	0.32094		0.261386		0.139417
	238.8	0.321274		0.261606		0.139564
	239	0.321058		0.261684		0.139531
	239.2	0.321004		0.261553		0.139871
	239.4	0.320775		0.26119		0.139431
	239.6	0.320588		0.261592		0.139594
	239.8	0.32019		0.26144		0.139571
	240	0.319763		0.261069		0.139101
	240.2	0.319537		0.260715		0.138665
	240.4	0.319471		0.26044		0.138263
	240.6	0.319232		0.260432		0.137631
	240.8	0.319281		0.260783		0.137122
	241	0.319575		0.260948		0.137182
	241.2	0.319187		0.260863		0.136777
	241.4	0.319064		0.260309		0.136676
	241.6	0.319098		0.260496		0.136626
	241.8	0.31897		0.260314		0.13588
	242	0.318635		0.259934		0.135649
	242.2	0.318302		0.259922		0.135864
	242.4	0.318241		0.259981		0.136094
	242.6	0.318596		0.260118		0.136531
	242.8	0.31857		0.259874		0.136687
	243	0.318415		0.25965		0.137232
	243.2	0.319088		0.259748		0.137964
	243.4	0.319489		0.259488		0.137796
	243.6	0.319622		0.259712		0.137876
	243.8	0.31943		0.258938		0.137617
	244	0.319165		0.258694		0.137426
	244.2	0.319381		0.258927		0.137431
	244.4	0.319542		0.259144		0.137682
	244.6	0.319215		0.259301		0.137381
	244.8	0.319221		0.259753		0.137387
	245	0.318507		0.25949		0.137126
	245.2	0.318294		0.259242		0.137111
	245.4	0.318261		0.259823		0.137152
	245.6	0.318707		0.260393		0.137002
	245.8	0.318699		0.260459		0.136892
	246	0.318608		0.260806		0.137611
	246.2	0.318844		0.261247		0.138277
	246.4	0.318901		0.261057		0.138342
	246.6	0.319127		0.260672		0.138494
	246.8	0.318931		0.260207		0.138644
	247	0.3195		0.259991		0.138777
	247.2	0.320064		0.259891		0.139126
	247.4	0.319718		0.25962		0.138886
	247.6	0.319779		0.259718		0.138919
	247.8	0.319168		0.25939		0.13869
	248	0.318784		0.259128		0.138281
	248.2	0.318786		0.259488		0.138173
	248.4	0.318232		0.25926		0.137778
	248.6	0.317987		0.259646		0.137419
	248.8	0.318119		0.260354		0.137408
	249	0.31816		0.260533		0.137719
	249.2	0.318857		0.261019		0.138045
	249.4	0.318874		0.261393		0.137947
	249.6	0.319799		0.261389		0.138269
	249.8	0.319951		0.261115		0.13875
	250	0.319789		0.261004		0.138588
	250.2	0.320026		0.26065		0.13851
	250.4	0.320305		0.260466		0.138922
	250.6	0.320437		0.260307		0.139276
	250.8	0.320224		0.260166		0.139356
	251	0.320457		0.260155		0.139687
	251.2	0.320406		0.260275		0.140269
	251.4	0.319646		0.259977		0.139834
	251.6	0.319778		0.259766		0.139556
	251.8	0.319409		0.25962		0.139446
	252	0.319347		0.259588		0.139242
	252.2	0.319167		0.260113		0.139421
	252.4	0.319106		0.260709		0.139547
	252.6	0.319465		0.261293		0.139408
	252.8	0.319264		0.261505		0.139322
	253	0.319501		0.261511		0.139344
	253.2	0.319339		0.26161		0.138836
	253.4	0.319394		0.261214		0.138788
	253.6	0.319766		0.261239		0.139015
	253.8	0.31925		0.26108		0.138593
	254	0.319457		0.261474		0.138449
	254.2	0.319473		0.260874		0.138393
	254.4	0.319421		0.260655		0.138353
	254.6	0.318684		0.260611		0.138463
	254.8	0.31848		0.260494		0.138237
	255	0.318267		0.260286		0.138563
	255.2	0.317882		0.259928		0.1387
	255.4	0.31719		0.25895		0.13832
	255.6	0.317124		0.258507		0.138615
	255.8	0.31679		0.258258		0.138875
	256	0.316397		0.258084		0.139093
	256.2	0.315998		0.258281		0.139297
	256.4	0.316452		0.259144		0.139956
	256.6	0.316318		0.258781		0.139983
	256.8	0.316772		0.259648		0.140227
	257	0.317378		0.260084		0.14034
	257.2	0.317249		0.260155		0.139899
	257.4	0.317352		0.260176		0.140007
	257.6	0.317549		0.260374		0.139896
	257.8	0.317558		0.260379		0.139743
	258	0.31778		0.260184		0.139613
	258.2	0.317828		0.26008		0.139016
	258.4	0.317252		0.260244		0.138483
	258.6	0.317357		0.260666		0.138939
	258.8	0.317837		0.261022		0.138657
	259	0.317375		0.26089		0.138939
	259.2	0.31698		0.260507		0.138794
	259.4	0.316923		0.260284		0.138761
	259.6	0.317		0.2606		0.139129
	259.8	0.317348		0.260891		0.139574
	260	0.31751		0.260856		0.139868
	260.2	0.317563		0.260931		0.139865
	260.4	0.318061		0.260983		0.140012
	260.6	0.31841		0.260714		0.140095
	260.8	0.318761		0.260863		0.140026
	261	0.318394		0.260243		0.139772
	261.2	0.31846		0.260192		0.139868
	261.4	0.318505		0.26058		0.140516
	261.6	0.318349		0.260689		0.140558
	261.8	0.318161		0.260705		0.140222
	262	0.318047		0.260492		0.139909
	262.2	0.317911		0.260772		0.139666
	262.4	0.317503		0.260847		0.139623
	262.6	0.318323		0.261286		0.140372
	262.8	0.318512		0.261789		0.140803
	263	0.318509		0.261878		0.140862
	263.2	0.318499		0.261782		0.140845
	263.4	0.318837		0.262206		0.141227
	263.6	0.31916		0.262653		0.141432
	263.8	0.319219		0.26232		0.141329
	264	0.319284		0.262033		0.141163
	264.2	0.318677		0.261777		0.1405
	264.4	0.318739		0.261692		0.140555
	264.6	0.31896		0.261408		0.140532
	264.8	0.318905		0.261224		0.140451
	265	0.318771		0.261242		0.140443
	265.2	0.319035		0.26154		0.140842
	265.4	0.318804		0.261861		0.14071
	265.6	0.31831		0.261213		0.139803
	265.8	0.317968		0.260531		0.139281
	266	0.317636		0.26008		0.139255
	266.2	0.317987		0.260513		0.139401
	266.4	0.3183		0.260726		0.139545
	266.6	0.318674		0.260658		0.139858
	266.8	0.318902		0.26046		0.139843
	267	0.318663		0.260208		0.139146
	267.2	0.318495		0.260389		0.139574
	267.4	0.318835		0.26062		0.139911
	267.6	0.318635		0.260974		0.139789
	267.8	0.318406		0.260781		0.139924
	268	0.318448		0.260992		0.140191
	268.2	0.317818		0.260728		0.139502
	268.4	0.317887		0.260423		0.139546
	268.6	0.318308		0.25985		0.139366
	268.8	0.318406		0.260147		0.139413
	269	0.318309		0.259852		0.139318
	269.2	0.318545		0.2598		0.138935
	269.4	0.318848		0.259935		0.139092
	269.6	0.3185		0.259194		0.138691
	269.8	0.318477		0.259415		0.139157
	270	0.318852		0.259693		0.139699
	270.2	0.319034		0.259511		0.139576
	270.4	0.319412		0.260139		0.14009
	270.6	0.319481		0.260033		0.140665
	270.8	0.31951		0.25996		0.140709
	271	0.319028		0.260193		0.14056
	271.2	0.319269		0.260545		0.140657
	271.4	0.318898		0.260377		0.140471
	271.6	0.318268		0.260142		0.139886
	271.8	0.31835		0.260224		0.140127
	272	0.31842		0.259973		0.140004
	272.2	0.318379		0.259921		0.139661
	272.4	0.318271		0.259861		0.139648
	272.6	0.318962		0.26018		0.13976
	272.8	0.319062		0.260446		0.139808
	273	0.319015		0.260345		0.139681
	273.2	0.319298		0.260962		0.139568
	273.4	0.319304		0.26096		0.139895
	273.6	0.319159		0.261102		0.140043
	273.8	0.319398		0.261293		0.140258
	274	0.319247		0.261121		0.140185
	274.2	0.319222		0.261121		0.140342
	274.4	0.319612		0.261814		0.141217
	274.6	0.318819		0.261357		0.141128
	274.8	0.319017		0.261529		0.141042
	275	0.318955		0.261347		0.141098
	275.2	0.318915		0.261486		0.141202
	275.4	0.318404		0.261331		0.141543
	275.6	0.318287		0.260957		0.141264
	275.8	0.31809		0.261076		0.141538
	276	0.317751		0.260665		0.141266
	276.2	0.317138		0.260331		0.141188
	276.4	0.316942		0.260263		0.141132
	276.6	0.317143		0.260267		0.141233
	276.8	0.31701		0.260025		0.141053
	277	0.317072		0.26021		0.140956
	277.2	0.317272		0.260622		0.141118
	277.4	0.317404		0.260287		0.141619
	277.6	0.317969		0.260655		0.1417
	277.8	0.31819		0.260422		0.14167
	278	0.318598		0.261073		0.142315
	278.2	0.318841		0.261233		0.142745
	278.4	0.31893		0.261701		0.143143
	278.6	0.318971		0.262268		0.143209
	278.8	0.319715		0.262385		0.143532
	279	0.319302		0.262276		0.143641
	279.2	0.319339		0.262544		0.143855
	279.4	0.318896		0.262322		0.143522
	279.6	0.318685		0.261975		0.142891
	279.8	0.317936		0.26195		0.142386
	280	0.317322		0.261787		0.141855
	280.2	0.317125		0.261576		0.142167
	280.4	0.317568		0.262207		0.142034
	280.6	0.317071		0.261436		0.141489
	280.8	0.317336		0.261272		0.141518
	281	0.317466		0.261315		0.14194
	281.2	0.317421		0.261563		0.142219
	281.4	0.317723		0.261743		0.142714
	281.6	0.317509		0.261564		0.14209
	281.8	0.317573		0.26129		0.142418
	282	0.317906		0.261442		0.142555
	282.2	0.318116		0.261665		0.142721
	282.4	0.318432		0.262216		0.143241
	282.6	0.31835		0.261961		0.142809
	282.8	0.318289		0.260986		0.142659
	283	0.318125		0.260632		0.142741
	283.2	0.318163		0.260527		0.142806
	283.4	0.317474		0.260347		0.142073
	283.6	0.317499		0.260056		0.141656
	283.8	0.317411		0.25982		0.141601
	284	0.317225		0.259423		0.141624
	284.2	0.317159		0.259657		0.141641
	284.4	0.31735		0.259569		0.141194
	284.6	0.316749		0.259033		0.140414
	284.8	0.316837		0.259421		0.140231
	285	0.317026		0.259577		0.140315
	285.2	0.316963		0.259474		0.140516
	285.4	0.317303		0.259581		0.140942
	285.6	0.317496		0.258941		0.140433
	285.8	0.317665		0.258932		0.140285
	286	0.317968		0.259225		0.14051
	286.2	0.318228		0.259786		0.140635
	286.4	0.318518		0.259756		0.140709
	286.6	0.318787		0.259505		0.140606
	286.8	0.319116		0.259206		0.140831
	287	0.319184		0.259835		0.141122
	287.2	0.318964		0.2601		0.141284
	287.4	0.318617		0.259391		0.140859
	287.6	0.318868		0.259248		0.141522
	287.8	0.319199		0.259603		0.142007
	288	0.318588		0.260031		0.141972
	288.2	0.318245		0.26039		0.141796
	288.4	0.318599		0.260434		0.141714
	288.6	0.318802		0.261148		0.141986
	288.8	0.31882		0.261543		0.142698
	289	0.318832		0.261539		0.143583
	289.2	0.31889		0.261687		0.144148
	289.4	0.318921		0.261882		0.144211
	289.6	0.318552		0.261299		0.143756
	289.8	0.318215		0.261806		0.143636
	290	0.318464		0.261708		0.144074
	290.2	0.318461		0.261747		0.143944
	290.4	0.318637		0.261711		0.144328
	290.6	0.318754		0.26151		0.144211
	290.8	0.318589		0.261516		0.143991
	291	0.318116		0.261167		0.143692
	291.2	0.317934		0.260617		0.143379
	291.4	0.317801		0.260148		0.143508
	291.6	0.318212		0.26061		0.143793
	291.8	0.318169		0.260971		0.143391
	292	0.317902		0.260928		0.143011
	292.2	0.318608		0.261169		0.14302
	292.4	0.318878		0.261715		0.143032
	292.6	0.318846		0.262048		0.143344
	292.8	0.318749		0.261829		0.142871
	293	0.318758		0.261612		0.142904
	293.2	0.318822		0.261837		0.143123
	293.4	0.318411		0.261184		0.142732
	293.6	0.317993		0.260686		0.142905
	293.8	0.31808		0.260873		0.142995
	294	0.31819		0.260552		0.143304
	294.2	0.31797		0.260223		0.143278
	294.4	0.318181		0.260397		0.143363
	294.6	0.31827		0.260478		0.143314
	294.8	0.317797		0.260563		0.143052
	295	0.317853		0.260562		0.143299
	295.2	0.318501		0.261238		0.143385
	295.4	0.318677		0.261625		0.14357
	295.6	0.318919		0.262013		0.143026
	295.8	0.318974		0.262666		0.143123
	296	0.319235		0.262916		0.142987
	296.2	0.319215		0.262893		0.142713
	296.4	0.318607		0.262928		0.142231
	296.6	0.318222		0.262386		0.141657
	296.8	0.318314		0.261894		0.141029
	297	0.317801		0.2614		0.141117
	297.2	0.317285		0.261296		0.14116
	297.4	0.316744		0.260475		0.140869
	297.6	0.316738		0.260178		0.141502
	297.8	0.316858		0.260052		0.141605
	298	0.316937		0.259944		0.142081
	298.2	0.31686		0.259565		0.14245
	298.4	0.317087		0.259823		0.143028
	298.6	0.317012		0.259706		0.143601
	298.8	0.317106		0.259501		0.144019
	299	0.317778		0.259697		0.144936
	299.2	0.3184		0.259876		0.145347
	299.4	0.318554		0.259806		0.145929
	299.6	0.318888		0.259864		0.146517
	299.8	0.319075		0.259905		0.147193
	300.01	0.319075	0.303786	0.259905	0.253836	0.147193	0.146006
	300.21	0.316534	0.30339	0.259321	0.253574	0.147097	0.145856
	300.41	0.313598	0.302995	0.258292	0.253313	0.146808	0.145706
	300.61	0.311107	0.3026	0.257623	0.253053	0.146994	0.145556
	300.81	0.308452	0.302206	0.256922	0.252792	0.146623	0.145407
	301.01	0.30591	0.301812	0.255716	0.252532	0.146306	0.145257
	301.21	0.303525	0.301419	0.25451	0.252272	0.145569	0.145108
	301.41	0.301712	0.301026	0.253723	0.252013	0.145277	0.144959
	301.61	0.299732	0.300634	0.252847	0.251753	0.145	0.14481
	301.81	0.298391	0.300242	0.251898	0.251494	0.14444	0.144662
	302.01	0.297511	0.299851	0.251293	0.251235	0.144353	0.144513
	302.21	0.297848	0.299461	0.250947	0.250977	0.144548	0.144365
	302.41	0.297334	0.299071	0.250338	0.250718	0.144321	0.144216
	302.61	0.297055	0.298681	0.249883	0.25046	0.143816	0.144068
	302.81	0.295961	0.298292	0.249239	0.250203	0.143206	0.14392
	303.01	0.295238	0.297903	0.248429	0.249945	0.142738	0.143772
	303.21	0.294791	0.297515	0.248006	0.249688	0.142779	0.143625
	303.41	0.294302	0.297128	0.247575	0.249431	0.142813	0.143477
	303.61	0.293675	0.296741	0.246873	0.249174	0.142537	0.14333
	303.81	0.292729	0.296354	0.246828	0.248918	0.142717	0.143183
	304.01	0.291985	0.295968	0.246355	0.248661	0.142802	0.143036
	304.21	0.292107	0.295582	0.246806	0.248406	0.143376	0.142889
	304.41	0.291652	0.295197	0.246408	0.24815	0.143074	0.142742
	304.61	0.291771	0.294813	0.246413	0.247894	0.143287	0.142596
	304.81	0.291186	0.294429	0.24596	0.247639	0.14292	0.142449
	305.01	0.290512	0.294045	0.245208	0.247384	0.142533	0.142303
	305.21	0.290098	0.293662	0.244723	0.24713	0.142028	0.142157
	305.41	0.289625	0.293279	0.244753	0.246875	0.142362	0.142011
	305.61	0.288292	0.292897	0.244021	0.246621	0.141952	0.141865
	305.81	0.287881	0.292516	0.243928	0.246368	0.142238	0.141719
	306.01	0.287406	0.292135	0.243632	0.246114	0.142308	0.141574
	306.21	0.287325	0.291754	0.243104	0.245861	0.141678	0.141428
	306.41	0.286268	0.291374	0.242504	0.245608	0.140799	0.141283
	306.61	0.286289	0.290995	0.242336	0.245355	0.140745	0.141138
	306.81	0.286135	0.290615	0.242178	0.245102	0.14052	0.140993
	307.01	0.286224	0.290237	0.242299	0.24485	0.14054	0.140848
	307.21	0.286277	0.289859	0.242374	0.244598	0.14057	0.140703
	307.41	0.285777	0.289481	0.242496	0.244346	0.140378	0.140559
	307.61	0.285124	0.289104	0.242366	0.244095	0.140173	0.140415
	307.81	0.284675	0.288727	0.242499	0.243844	0.140016	0.14027
	308.01	0.284514	0.288351	0.24198	0.243593	0.139493	0.140126
	308.21	0.284798	0.287976	0.241957	0.243342	0.139378	0.139982
	308.41	0.284757	0.2876	0.241649	0.243091	0.138573	0.139839
	308.61	0.284386	0.287226	0.241248	0.242841	0.138465	0.139695
	308.81	0.283596	0.286852	0.240568	0.242591	0.137641	0.139552
	309.01	0.283593	0.286478	0.240461	0.242342	0.137276	0.139408
	309.21	0.283632	0.286105	0.240333	0.242092	0.137525	0.139265
	309.41	0.283607	0.285732	0.240454	0.241843	0.138064	0.139122
	309.61	0.283234	0.28536	0.240324	0.241594	0.137999	0.138979
	309.81	0.283418	0.284988	0.240552	0.241346	0.138131	0.138837
	310.01	0.282659	0.284617	0.240238	0.241097	0.137339	0.138694
	310.21	0.282862	0.284246	0.240528	0.240849	0.136842	0.138551
	310.41	0.282296	0.283876	0.240952	0.240601	0.136849	0.138409
	310.61	0.282278	0.283506	0.240997	0.240353	0.136981	0.138267
	310.81	0.281928	0.283137	0.240936	0.240106	0.137074	0.138125
	311.01	0.281788	0.282768	0.240906	0.239859	0.137543	0.137983
	311.21	0.281314	0.282399	0.240604	0.239612	0.137836	0.137842
	311.41	0.280864	0.282031	0.240504	0.239366	0.137641	0.1377
	311.61	0.280467	0.281664	0.240203	0.239119	0.137873	0.137559
	311.81	0.280172	0.281297	0.239509	0.238873	0.137435	0.137417
	312.01	0.280041	0.280931	0.238837	0.238627	0.137257	0.137276
	312.21	0.279493	0.280565	0.238412	0.238382	0.137046	0.137135
	312.41	0.279508	0.280199	0.238216	0.238136	0.136808	0.136994
	312.61	0.279421	0.279834	0.237411	0.237891	0.137028	0.136854
	312.81	0.279417	0.27947	0.23711	0.237646	0.13672	0.136713
	313.01	0.279664	0.279106	0.237285	0.237402	0.137475	0.136573
	313.21	0.280266	0.278742	0.23727	0.237157	0.138017	0.136432
	313.41	0.280464	0.278379	0.236863	0.236913	0.138033	0.136292
	313.61	0.280096	0.278016	0.236746	0.236669	0.137511	0.136152
	313.81	0.279661	0.277654	0.236691	0.236426	0.137027	0.136013
	314.01	0.278631	0.277292	0.236351	0.236183	0.136281	0.135873
	314.21	0.278873	0.276931	0.236681	0.235939	0.136123	0.135733
	314.41	0.277929	0.27657	0.236392	0.235697	0.136002	0.135594
	314.61	0.277663	0.27621	0.236062	0.235454	0.136158	0.135455
	314.81	0.277382	0.27585	0.23622	0.235212	0.136092	0.135316
	315.01	0.276744	0.275491	0.235722	0.23497	0.135636	0.135177
	315.21	0.276347	0.275132	0.235492	0.234728	0.135595	0.135038
	315.41	0.27618	0.274774	0.235527	0.234486	0.135417	0.134899
	315.61	0.275962	0.274416	0.235414	0.234245	0.135685	0.134761
	315.81	0.2756	0.274058	0.235037	0.234004	0.135598	0.134622
	316.01	0.275371	0.273701	0.234832	0.233763	0.135578	0.134484
	316.21	0.275406	0.273344	0.234587	0.233522	0.135529	0.134346
	316.41	0.275696	0.272988	0.234506	0.233282	0.135624	0.134208
	316.61	0.275898	0.272633	0.234085	0.233042	0.135871	0.13407
	316.81	0.27497	0.272278	0.233826	0.232802	0.135626	0.133932
	317.01	0.274843	0.271923	0.233454	0.232562	0.135501	0.133795
	317.21	0.274722	0.271569	0.232756	0.232323	0.134912	0.133657
	317.41	0.274125	0.271215	0.232482	0.232084	0.134334	0.13352
	317.61	0.273145	0.270862	0.232262	0.231845	0.133743	0.133383
	317.81	0.272639	0.270509	0.232264	0.231607	0.13313	0.133246
	318.01	0.272279	0.270156	0.231942	0.231368	0.132579	0.133109
	318.21	0.272014	0.269804	0.231871	0.23113	0.132149	0.132972
	318.41	0.271534	0.269453	0.231406	0.230892	0.131613	0.132836
	318.61	0.271398	0.269102	0.231719	0.230655	0.13159	0.132699
	318.81	0.271512	0.268751	0.23231	0.230417	0.131726	0.132563
	319.01	0.271004	0.268401	0.231671	0.23018	0.131506	0.132427
	319.21	0.271355	0.268052	0.232331	0.229943	0.132208	0.132291
	319.41	0.270788	0.267702	0.23214	0.229706	0.1319	0.132155
	319.61	0.271042	0.267354	0.231905	0.22947	0.1326	0.13202
	319.81	0.271035	0.267005	0.231488	0.229234	0.132792	0.131884
	320.01	0.27134		0.231504		0.133153
	320.21	0.27141		0.23112		0.133462
	320.41	0.271024		0.230323		0.13339
	320.61	0.270743		0.230181		0.133481
	320.81	0.269893		0.229581		0.133326
	321.01	0.269975		0.229481		0.133299
	321.21	0.268809		0.228523		0.132922
	321.41	0.268687		0.228727		0.133014
	321.61	0.26799		0.228396		0.13256
	321.81	0.268059		0.228282		0.132434
	322.01	0.268395		0.228613		0.13262
	322.21	0.267872		0.228154		0.132275
	322.41	0.268226		0.228619		0.132492
	322.61	0.268429		0.229354		0.132743
	322.81	0.268889		0.229828		0.13251
	323.01	0.268139		0.229414		0.13158
	323.21	0.268096		0.229594		0.131313
	323.41	0.26762		0.229275		0.130436
	323.61	0.26726		0.228758		0.130327
	323.81	0.267273		0.229073		0.130455
	324.01	0.266804		0.22911		0.13031
	324.21	0.266628		0.228849		0.129681
	324.41	0.26618		0.228325		0.129271
	324.61	0.266131		0.228596		0.129246
	324.81	0.265738		0.228102		0.129052
	325.01	0.265429		0.227903		0.128854
	325.21	0.264618		0.226811		0.128277
	325.41	0.264902		0.227004		0.128051
	325.61	0.264962		0.226761		0.127847
	325.81	0.265169		0.226703		0.128234
	326.01	0.264927		0.226782		0.128258
	326.21	0.264309		0.226317		0.128163
	326.41	0.264679		0.226651		0.128498
	326.61	0.26429		0.226478		0.128152
	326.81	0.263841		0.226215		0.127769
	327.01	0.263553		0.226097		0.127869
	327.21	0.262784		0.225463		0.127829
	327.41	0.262415		0.225028		0.127674
	327.61	0.261649		0.224539		0.127684
	327.81	0.261905		0.224901		0.127922
	328.01	0.260902		0.224519		0.127448
	328.21	0.261086		0.224352		0.12772
	328.41	0.261007		0.223868		0.128081
	328.61	0.261379		0.224081		0.127963
	328.81	0.261259		0.224037		0.127888
	329.01	0.260843		0.223088		0.127347
	329.21	0.26057		0.222893		0.127189
	329.41	0.260775		0.222982		0.126967
	329.61	0.260691		0.222597		0.126741
	329.81	0.260679		0.22264		0.126917
	330.01	0.260578		0.222599		0.127032
	330.21	0.260935		0.222978		0.12711
	330.41	0.26112		0.222676		0.12687
	330.61	0.260933		0.222601		0.126252
	330.81	0.261035		0.22295		0.126636
	331.01	0.261213		0.223165		0.126993
	331.21	0.260188		0.222351		0.126727
	331.41	0.260402		0.22233		0.126652
	331.61	0.259735		0.222622		0.12669
	331.81	0.259434		0.222584		0.126452
	332.01	0.258956		0.22234		0.126261
	332.21	0.25914		0.222281		0.126515
	332.41	0.259009		0.222453		0.12646
	332.61	0.258843		0.222542		0.126345
	332.81	0.25848		0.221854		0.125928
	333.01	0.258105		0.221164		0.125137
	333.21	0.257831		0.22129		0.124814
	333.41	0.25784		0.220865		0.124611
	333.61	0.257321		0.220192		0.124194
	333.81	0.257153		0.219551		0.123896
	334.01	0.257361		0.219279		0.123823
	334.21	0.257469		0.218801		0.123304
	334.41	0.257473		0.217991		0.122898
	334.61	0.257865		0.218201		0.123116
	334.81	0.257717		0.218059		0.122989
	335.01	0.257432		0.217504		0.12291
	335.21	0.257006		0.216832		0.122756
	335.41	0.257203		0.216785		0.122883
	335.61	0.257064		0.216887		0.122993
	335.81	0.257279		0.217162		0.122832
	336.01	0.257825		0.217708		0.123095
	336.21	0.257706		0.218115		0.123512
	336.41	0.257804		0.218477		0.123872
	336.61	0.25751		0.218074		0.123471
	336.81	0.257508		0.218167		0.1236
	337.01	0.256244		0.218159		0.123233
	337.21	0.255324		0.21845		0.123859
	337.41	0.254147		0.218283		0.123544
	337.61	0.253237		0.217913		0.12305
	337.81	0.25289		0.217343		0.122696
	338.01	0.252414		0.217055		0.122601
	338.21	0.251759		0.216533		0.122027
	338.41	0.251115		0.215805		0.121044
	338.61	0.250782		0.215653		0.1209
	338.81	0.250322		0.215033		0.120271
	339.01	0.250177		0.214646		0.120049
	339.21	0.250347		0.214213		0.119967
	339.41	0.250737		0.214749		0.120056
	339.61	0.251348		0.215163		0.1203
	339.81	0.251933		0.215573		0.120348
	340.01	0.252136		0.215519		0.12029
	340.21	0.251505		0.214969		0.120417
	340.41	0.251436		0.214562		0.12073
	340.61	0.250871		0.214078		0.120629
	340.81	0.250804		0.214418		0.120924
	341.01	0.250001		0.214301		0.120652
	341.21	0.249786		0.214412		0.120738
	341.41	0.249062		0.213769		0.119617
	341.61	0.248829		0.213683		0.119417
	341.81	0.248271		0.213069		0.119069
	342.01	0.247193		0.213007		0.118321
	342.21	0.246743		0.212872		0.117758
	342.41	0.246228		0.212687		0.117309
	342.61	0.245675		0.212634		0.117035
	342.81	0.245503		0.212579		0.116545
	343.01	0.24561		0.212489		0.116198
	343.21	0.245962		0.212709		0.116968
	343.41	0.246369		0.213304		0.117334
	343.61	0.24664		0.212963		0.117341
	343.81	0.247171		0.212925		0.117549
	344.01	0.247054		0.212813		0.117763
	344.21	0.247031		0.212371		0.118188
	344.41	0.247856		0.212494		0.118856
	344.61	0.248112		0.212448		0.118996
	344.81	0.248636		0.21235		0.119162
	345.01	0.248986		0.212072		0.119785
	345.21	0.249096		0.2121		0.119609
	345.41	0.249012		0.211737		0.119404
	345.61	0.249086		0.212219		0.119641
	345.81	0.248929		0.211993		0.119366
	346.01	0.248497		0.212175		0.119114
	346.21	0.248336		0.211858		0.118991
	346.41	0.247806		0.211802		0.118734
	346.61	0.247116		0.211868		0.118284
	346.81	0.246465		0.211496		0.117651
	347.01	0.246314		0.211287		0.11733
	347.21	0.24572		0.21112		0.117549
	347.41	0.24542		0.210425		0.117037
	347.61	0.244857		0.209911		0.116768
	347.81	0.244512		0.20975		0.116853
	348.01	0.243327		0.209362		0.11609
	348.21	0.242905		0.209241		0.116104
	348.41	0.242857		0.209323		0.116132
	348.61	0.242647		0.209264		0.116531
	348.81	0.242958		0.209443		0.116821
	349.01	0.243096		0.209757		0.116879
	349.21	0.243104		0.209715		0.116452
	349.41	0.243152		0.209971		0.116847
	349.61	0.242957		0.210302		0.117013
	349.81	0.242494		0.209729		0.116863
	350.01	0.242668		0.209899		0.117368
	350.21	0.242677		0.209929		0.117633
	350.41	0.242618		0.210093		0.118214
	350.61	0.242671		0.210188		0.118168
	350.81	0.242699		0.209625		0.117571
	351.01	0.242723		0.209119		0.117753
	351.21	0.242396		0.208032		0.117867
	351.41	0.242244		0.207211		0.117604
	351.61	0.241946		0.206862		0.117167
	351.81	0.241737		0.206224		0.116405
	352.01	0.241411		0.205847		0.115721
	352.21	0.241321		0.205746		0.115473
	352.41	0.241254		0.205573		0.115133
	352.61	0.240644		0.205234		0.1147
	352.81	0.240632		0.205468		0.113968
	353.01	0.240136		0.205173		0.113278
	353.21	0.239643		0.205129		0.112594
	353.41	0.239154		0.20565		0.112288
	353.61	0.238106		0.20525		0.111844
	353.81	0.238141		0.205305		0.111853
	354.01	0.238873		0.206102		0.112236
	354.21	0.238933		0.206035		0.112456
	354.41	0.239224		0.206615		0.112969
	354.61	0.239589		0.206789		0.11285
	354.81	0.239402		0.20664		0.113117
	355.01	0.239123		0.206821		0.113673
	355.21	0.23901		0.206832		0.114146
	355.41	0.238663		0.206678		0.114138
	355.61	0.238904		0.206548		0.114046
	355.81	0.238801		0.20618		0.11426
	356.01	0.238566		0.206008		0.114161
	356.21	0.238175		0.205672		0.114019
	356.41	0.237926		0.205006		0.11385
	356.61	0.237679		0.204778		0.113366
	356.81	0.237748		0.204459		0.113331
	357.01	0.237539		0.204311		0.113112
	357.21	0.236875		0.204161		0.112494
	357.41	0.236338		0.203577		0.112484
	357.61	0.235566		0.203007		0.111922
	357.81	0.236165		0.203478		0.111823
	358.01	0.23625		0.203872		0.111651
	358.21	0.236025		0.203513		0.111146
	358.41	0.23579		0.204005		0.110967
	358.61	0.235418		0.203705		0.110558
	358.81	0.23472		0.203433		0.110186
	359.01	0.234296		0.203451		0.110177
	359.21	0.23395		0.202768		0.110047
	359.41	0.233821		0.202256		0.109643
	359.61	0.233323		0.201732		0.109136
	359.81	0.232981		0.201456		0.109055
	360.01	0.233339		0.201152		0.108494
	360.21	0.233351		0.200806		0.108677
	360.41	0.233474		0.200366		0.108465
	360.61	0.23329		0.200199		0.108422
	360.81	0.233106		0.200047		0.109032
	361.01	0.233058		0.20003		0.10912
	361.21	0.232472		0.199611		0.109009
	361.41	0.232451		0.199579		0.109469
	361.61	0.232541		0.200096		0.109222
	361.81	0.232955		0.200496		0.109456
	362.01	0.233064		0.2005		0.10979
	362.21	0.232969		0.20029		0.109319
	362.41	0.232872		0.200342		0.109062
	362.61	0.232665		0.199836		0.108439
	362.81	0.232814		0.199769		0.108273
	363.01	0.23252		0.199293		0.108235
	363.21	0.23226		0.199103		0.107814
	363.41	0.231457		0.198936		0.10742
	363.61	0.23099		0.198885		0.107116
	363.81	0.231735		0.199176		0.107442
	364.01	0.231805		0.199377		0.107381
	364.21	0.231462		0.199462		0.107741
	364.41	0.231498		0.199412		0.107669
	364.61	0.231029		0.198853		0.107759
	364.81	0.231377		0.199352		0.1086
	365.01	0.231684		0.199401		0.108603
	365.21	0.231648		0.199234		0.10881
	365.41	0.232103		0.199575		0.109168
	365.61	0.232646		0.199759		0.109355
	365.81	0.232437		0.199538		0.109376
	366.01	0.232952		0.199345		0.109477
	366.21	0.232768		0.199579		0.109269
	366.41	0.232668		0.199527		0.109162
	366.61	0.232096		0.199312		0.108876
	366.81	0.231628		0.198885		0.108664
	367.01	0.230781		0.198413		0.108326
	367.21	0.230088		0.198398		0.107832
	367.41	0.229602		0.198079		0.107873
	367.61	0.230126		0.19828		0.108124
	367.81	0.229987		0.198121		0.108123
	368.01	0.229971		0.198126		0.108006
	368.21	0.2299		0.197554		0.107821
	368.41	0.229653		0.197111		0.10714
	368.61	0.229236		0.196518		0.107083
	368.81	0.229612		0.196947		0.107115
	369.01	0.229483		0.196711		0.107077
	369.21	0.229289		0.196473		0.107112
	369.41	0.229668		0.196789		0.107606
	369.61	0.229723		0.196862		0.107678
	369.81	0.229024		0.196593		0.107565
	370.01	0.229018		0.196035		0.107896
	370.21	0.228407		0.196016		0.107959
	370.41	0.227932		0.195587		0.107687
	370.61	0.227212		0.195365		0.107512
	370.81	0.227385		0.194959		0.107405
	371.01	0.227067		0.195172		0.107595
	371.21	0.226761		0.19464		0.107134
	371.41	0.226729		0.194091		0.106988
	371.61	0.226595		0.193935		0.106307
	371.81	0.226496		0.193777		0.105388
	372.01	0.226469		0.193363		0.104858
	372.21	0.22603		0.193139		0.104283
	372.41	0.226136		0.193499		0.103825
	372.61	0.226118		0.19327		0.103797
	372.81	0.225959		0.193396		0.103427
	373.01	0.225883		0.193308		0.103519
	373.21	0.226062		0.193223		0.103551
	373.41	0.225887		0.192873		0.103505
	373.61	0.225419		0.192736		0.103278
	373.81	0.22529		0.192533		0.103341
	374.01	0.225211		0.191841		0.103427
	374.21	0.224821		0.19155		0.103322
	374.41	0.224981		0.191747		0.104086
	374.61	0.22516		0.191823		0.104258
	374.81	0.225276		0.191638		0.104038
	375.01	0.224887		0.191903		0.104224
	375.21	0.224669		0.191107		0.103742
	375.41	0.224647		0.190667		0.103465
	375.61	0.223539		0.190364		0.10258
	375.81	0.223665		0.190514		0.102728
	376.01	0.223461		0.190788		0.103073
	376.21	0.223391		0.190914		0.103129
	376.41	0.223047		0.190747		0.10303
	376.61	0.222579		0.190809		0.103118
	376.81	0.22223		0.190416		0.102891
	377.01	0.222062		0.190035		0.102618
	377.21	0.221404		0.189546		0.10277
	377.41	0.220522		0.189008		0.102437
	377.61	0.220173		0.18932		0.10302
	377.81	0.220097		0.189279		0.103418
	378.01	0.2196		0.188826		0.103576
	378.21	0.219087		0.188871		0.10369
	378.41	0.219685		0.189231		0.103875
	378.61	0.219519		0.189236		0.103866
	378.81	0.219389		0.18899		0.103817
	379.01	0.219381		0.18879		0.103748
	379.21	0.219355		0.187985		0.103298
	379.41	0.218993		0.187584		0.102713
	379.61	0.218364		0.187662		0.102282
	379.81	0.218728		0.187732		0.102629
	380.01	0.218574		0.187479		0.102493
	380.21	0.219006		0.187473		0.102366
	380.41	0.219116		0.187234		0.102047
	380.61	0.218983		0.187333		0.101449
	380.81	0.218441		0.186399		0.100589
	381.01	0.218275		0.186257		0.100434
	381.21	0.218149		0.18622		0.100529
	381.41	0.217896		0.18636		0.100408
	381.61	0.218269		0.187342		0.101267
	381.81	0.218005		0.187269		0.101163
	382.01	0.21783		0.187496		0.101103
	382.21	0.217672		0.187894		0.101493
	382.41	0.218023		0.188199		0.101558
	382.61	0.217753		0.188429		0.101674
	382.81	0.217453		0.187831		0.10105
	383.01	0.217291		0.187373		0.100287
	383.21	0.217368		0.187105		0.100065
	383.41	0.21729		0.186955		0.100139
	383.61	0.217621		0.18677		0.100672
	383.81	0.21752		0.186451		0.100301
	384.01	0.217903		0.186164		0.100328
	384.21	0.218695		0.186224		0.100279
	384.41	0.218332		0.185265		0.0996856
	384.61	0.217804		0.185079		0.0993061
	384.81	0.217749		0.184749		0.0995512
	385.01	0.217872		0.184884		0.0998813
	385.21	0.217934		0.184718		0.0999377
	385.41	0.21746		0.184719		0.100164
	385.61	0.217114		0.184963		0.100387
	385.81	0.216772		0.184576		0.100268
	386.01	0.216683		0.185019		0.100304
	386.21	0.21637		0.185312		0.10047
	386.41	0.215984		0.185496		0.0999072
	386.61	0.215155		0.185075		0.0994256
	386.81	0.214435		0.184432		0.0988723
	387.01	0.214484		0.183833		0.0983581
	387.21	0.214849		0.183943		0.0985198
	387.41	0.214689		0.183633		0.0985276
	387.61	0.21445		0.183239		0.0981165
	387.81	0.214428		0.18332		0.0975254
	388.01	0.214187		0.182943		0.0975939
	388.21	0.213943		0.182908		0.0971756
	388.41	0.213569		0.182665		0.0968258
	388.61	0.213402		0.182791		0.0968373
	388.81	0.213194		0.182616		0.0970345
	389.01	0.213109		0.182211		0.0967768
	389.21	0.213473		0.181902		0.0969182
	389.41	0.213476		0.182219		0.097404
	389.61	0.213404		0.182257		0.0975235
	389.81	0.213819		0.182403		0.097747
	390.01	0.213661		0.182877		0.0977219
	390.21	0.2137		0.183027		0.0976691
	390.41	0.213066		0.182613		0.0976281
	390.61	0.212661		0.182325		0.0977826
	390.81	0.212541		0.181677		0.0976676
	391.01	0.212434		0.180864		0.0970009
	391.21	0.211966		0.18065		0.0970968
	391.41	0.210862		0.179839		0.0965762
	391.61	0.210177		0.1797		0.0963061
	391.81	0.20957		0.179601		0.0959259
	392.01	0.208833		0.179607		0.0958323
	392.21	0.208389		0.179456		0.0954122
	392.41	0.207973		0.178764		0.0947529
	392.61	0.207907		0.178612		0.0948362
	392.81	0.207682		0.17821		0.0949348
	393.01	0.208341		0.177793		0.0947879
	393.21	0.208449		0.177826		0.0950603
	393.41	0.208444		0.178109		0.0951232
	393.61	0.208347		0.178495		0.0947983
	393.81	0.208525		0.178363		0.0943955
	394.01	0.208652		0.178757		0.0941504
	394.21	0.208989		0.178858		0.0946313
	394.41	0.208683		0.178452		0.0948882
	394.61	0.208912		0.178531		0.0948811
	394.81	0.208732		0.177997		0.0943089
	395.01	0.208596		0.177754		0.0936563
	395.21	0.208358		0.177933		0.0937709
	395.41	0.208103		0.177937		0.0937433
	395.61	0.208099		0.178227		0.0937878
	395.81	0.20798		0.178162		0.0933735
	396.01	0.207471		0.178192		0.0938502
	396.21	0.207161		0.177705		0.0933287
	396.41	0.206939		0.177467		0.0932266
	396.61	0.207015		0.177472		0.0936242
	396.81	0.207384		0.1771		0.0937934
	397.01	0.20739		0.176899		0.094146
	397.21	0.207375		0.177111		0.0942749
	397.41	0.207314		0.177725		0.0945815
	397.61	0.206944		0.177718		0.0946046
	397.81	0.206904		0.177431		0.0947099
	398.01	0.206991		0.177979		0.0951089
	398.21	0.20712		0.177768		0.095252
	398.41	0.206954		0.177507		0.0945144
	398.61	0.207019		0.177483		0.094017
	398.81	0.206886		0.177257		0.093692
	399.01	0.207062		0.17736		0.0934105
	399.21	0.206761		0.177255		0.0933813
[truncated: 1,003 more rows]

## Sheet: Figure 3f
			Data1	Data2	Data3
		X	Y	Y	Y
		log[CA14], M	PPI signal (%)	PPI signal (%)	PPI signal (%)
		-4.04576	-10	-6	16
		-4.52288	39	21	22
		-5	110	66	31
		-5.47712	107	86	121
		-5.95424	85	106	106
		control	163	56	82

## Sheet: Figure 4b
				CA14
			Data1	Data2	Data3
		X	Y	Y	Y
		log[DB21], M	PPI signal (%)	PPI signal (%)	PPI signal (%)
		-5.5	-9	-16	25
		-6	3	-14	17
		-6.5	-3	19	-3
		-7	20	13	7
		-7.4	37	34	50
		-7.9	104	73	76
		-8.4	89	72	84
		-8.9	104	80	116
				CA14 D34A
			Data1	Data2	Data3
		X	Y	Y	Y
		log[DB21], M	PPI signal (%)	PPI signal (%)	PPI signal (%)
		-4	0	0	0
		-4.22	10	10	11
		-4.52	46	47	41
		-4.82	91	92	93
		-5.05	109	120	114
		-5.22	92	106	101

## Sheet: Figure 4c
		[CA14] = 9 µM		[CA14] = 3 µM		[CA14] = 1 µM		[CA14] = 0.33 µM
	X	Y	Fit_Y	Y	Fit_Y	Y	Fit_Y	Y	Fit_Y
	Time (s)	Response (nm)		Response (nm)		Response (nm)		Response (nm)
	0	0.059945	0	0.0276451	0	0.00951001	0	0.00529991	0
	0.2	0.0744817	0.0298327	0.0337759	0.0116514	0.0122031	0.00406774	0.00627379	0.00140935
	0.4	0.0905524	0.0573536	0.0410989	0.0228733	0.0153524	0.00805849	0.00755682	0.00280116
	0.6	0.107994	0.0827419	0.0490288	0.0336814	0.0185906	0.0119737	0.00905234	0.00417564
	0.8	0.127011	0.106163	0.057985	0.0440911	0.0220726	0.0158148	0.0106129	0.00553301
	1	0.146115	0.127769	0.0672785	0.054117	0.0252963	0.0195832	0.011623	0.00687348				[CA14]	Kd (nM)
	1.2	0.165687	0.147701	0.0768229	0.0637733	0.0288971	0.0232802	0.0127521	0.00819726				9 µM	322
	1.4	0.184349	0.166088	0.0862794	0.0730736	0.0324989	0.0269073	0.0139065	0.00950457				3 µM	237
	1.6	0.202334	0.18305	0.0957161	0.0820311	0.0359729	0.0304657	0.015027	0.0107956				1 µM	193
	1.8	0.21822	0.198698	0.104326	0.0906583	0.0391158	0.0339567	0.0160035	0.0120705				0.33 µM	109
	2	0.231395	0.213134	0.112048	0.0989674	0.0418891	0.0373817	0.0165676	0.0133296
	2.2	0.241343	0.22645	0.118334	0.10697	0.0442975	0.0407418	0.0170839	0.014573					215.25	mean
	2.4	0.250075	0.238735	0.124456	0.114678	0.0467378	0.0440383	0.0177489	0.015801					76.8973	sd
	2.6	0.258526	0.250068	0.130972	0.122102	0.0496378	0.0472725	0.0185726	0.0170136
	2.8	0.266044	0.260523	0.136569	0.129252	0.0524003	0.0504454	0.0194022	0.0182111
	3	0.272979	0.270168	0.14235	0.136138	0.0551498	0.0535582	0.0201895	0.0193938
	3.2	0.280225	0.279065	0.148081	0.14277	0.0579997	0.0566121	0.0214965	0.0205617
	3.4	0.286816	0.287272	0.153549	0.149158	0.060703	0.0596083	0.0227991	0.0217151
	3.6	0.292603	0.294844	0.158739	0.155311	0.0639154	0.0625476	0.0238771	0.0228541
	3.8	0.298366	0.301829	0.164493	0.161237	0.0674837	0.0654314	0.0250788	0.0239789
	4	0.303572	0.308273	0.169704	0.166944	0.070796	0.0682606	0.0262263	0.0250898
	4.2	0.308006	0.314217	0.174285	0.17244	0.0738475	0.0710362	0.0271935	0.0261868
	4.4	0.311914	0.319701	0.179339	0.177735	0.0766317	0.0737593	0.0285926	0.0272701
	4.6	0.315889	0.32476	0.184202	0.182834	0.0790474	0.0764308	0.0298762	0.02834
	4.8	0.320062	0.329427	0.188932	0.187745	0.0816125	0.0790517	0.0307589	0.0293965
	5	0.323458	0.333732	0.193386	0.192474	0.084292	0.0816231	0.0314967	0.0304399
	5.2	0.327074	0.337703	0.197675	0.19703	0.0870168	0.0841458	0.0327875	0.0314703
	5.4	0.329907	0.341367	0.201588	0.201418	0.0891273	0.0866207	0.0333345	0.0324878
	5.6	0.333223	0.344747	0.205746	0.205644	0.0911712	0.0890487	0.0343906	0.0334928
	5.8	0.335656	0.347865	0.209262	0.209714	0.0930384	0.0914308	0.03511	0.0344851
	6	0.337511	0.350742	0.212527	0.213634	0.0948741	0.0937679	0.0355455	0.0354652
	6.2	0.339421	0.353395	0.215493	0.217409	0.0967671	0.0960606	0.0367072	0.036433
	6.4	0.34135	0.355843	0.218449	0.221045	0.0984307	0.09831	0.0374557	0.0373888
	6.6	0.343081	0.358101	0.221192	0.224548	0.100052	0.100517	0.0378185	0.0383327
	6.8	0.345245	0.360184	0.223537	0.227921	0.101394	0.102682	0.0384484	0.0392648
	7	0.347256	0.362106	0.226537	0.23117	0.103266	0.104806	0.0393794	0.0401854
	7.2	0.349585	0.363879	0.229192	0.234299	0.104802	0.10689	0.04026	0.0410944
	7.4	0.351315	0.365514	0.231395	0.237312	0.106654	0.108934	0.0408295	0.0419922
	7.6	0.353273	0.367023	0.233803	0.240215	0.108242	0.11094	0.0414171	0.0428788
	7.8	0.355193	0.368415	0.236707	0.24301	0.110506	0.112908	0.0421124	0.0437543
	8	0.356633	0.369699	0.238909	0.245703	0.1122	0.114838	0.0429128	0.0446189
	8.2	0.358562	0.370883	0.241077	0.248296	0.114273	0.116732	0.0436175	0.0454728
	8.4	0.359873	0.371976	0.243674	0.250794	0.115689	0.11859	0.0444385	0.0463161
	8.6	0.361197	0.372984	0.245925	0.253199	0.117103	0.120413	0.0448018	0.0471488
	8.8	0.362707	0.373914	0.248319	0.255516	0.119226	0.122201	0.0458421	0.0479712
	9	0.364349	0.374772	0.250497	0.257747	0.121348	0.123956	0.0467742	0.0487833
	9.2	0.365949	0.375563	0.252991	0.259897	0.122955	0.125677	0.0477722	0.0495854
	9.4	0.367338	0.376293	0.255295	0.261966	0.124515	0.127366	0.048468	0.0503774
	9.6	0.368977	0.376967	0.258213	0.26396	0.12651	0.129023	0.0498127	0.0511596
	9.8	0.370312	0.377588	0.260497	0.26588	0.128415	0.130648	0.0507964	0.0519321
	10	0.37109	0.378161	0.262263	0.26773	0.130206	0.132243	0.0513329	0.0526949
	10.2	0.372331	0.37869	0.264083	0.269511	0.131769	0.133807	0.0525928	0.0534482
	10.4	0.373658	0.379177	0.265502	0.271226	0.133746	0.135342	0.0532063	0.0541922
	10.6	0.374887	0.379627	0.267424	0.272879	0.135727	0.136848	0.0541592	0.0549269
	10.8	0.376361	0.380043	0.269336	0.27447	0.137304	0.138325	0.0556127	0.0556524
	11	0.377261	0.380425	0.271098	0.276003	0.138757	0.139775	0.0566928	0.0563689
	11.2	0.378138	0.380779	0.272711	0.277479	0.140177	0.141197	0.0573355	0.0570765
	11.4	0.378998	0.381105	0.274473	0.2789	0.142139	0.142591	0.0580613	0.0577753
	11.6	0.37978	0.381405	0.275966	0.28027	0.143482	0.14396	0.0587623	0.0584654
	11.8	0.380718	0.381683	0.277549	0.281589	0.145306	0.145303	0.0593796	0.0591469
	12	0.381203	0.381938	0.278985	0.282859	0.146077	0.14662	0.060047	0.0598199
	12.2	0.382134	0.382174	0.280302	0.284082	0.147762	0.147912	0.0603467	0.0604845
	12.4	0.382474	0.382392	0.281563	0.285261	0.148536	0.14918	0.0606205	0.0611409
	12.6	0.383175	0.382593	0.282863	0.286395	0.149407	0.150424	0.0609234	0.0617891
	12.8	0.383775	0.382778	0.284324	0.287488	0.150926	0.151644	0.0621523	0.0624292
	13	0.384223	0.382949	0.285437	0.288541	0.151851	0.152842	0.0626532	0.0630614
	13.2	0.384669	0.383107	0.287239	0.289555	0.152693	0.154016	0.0637119	0.0636856
	13.4	0.385273	0.383252	0.288631	0.290532	0.15366	0.155168	0.0644588	0.0643022
	13.6	0.38618	0.383387	0.290684	0.291472	0.154918	0.156299	0.0656464	0.064911
	13.8	0.386683	0.38351	0.291185	0.292378	0.155533	0.157408	0.0657729	0.0655122
	14	0.387181	0.383625	0.291925	0.29325	0.156464	0.158496	0.0662652	0.066106
	14.2	0.38781	0.38373	0.29285	0.294091	0.157548	0.159564	0.0670023	0.0666924
	14.4	0.388627	0.383827	0.293661	0.2949	0.159129	0.160611	0.0674851	0.0672715
	14.6	0.389304	0.383917	0.295123	0.29568	0.160158	0.161638	0.0681627	0.0678433
	14.8	0.389707	0.383999	0.296536	0.29643	0.16112	0.162646	0.0688563	0.0684081
	15	0.389958	0.384076	0.297795	0.297153	0.162441	0.163635	0.0690921	0.0689658
	15.2	0.389898	0.384146	0.298809	0.29785	0.163608	0.164606	0.0693935	0.0695166
	15.4	0.390555	0.384211	0.300066	0.298521	0.165207	0.165558	0.0699973	0.0700605
	15.6	0.391149	0.384271	0.300773	0.299167	0.165941	0.166491	0.0705984	0.0705976
	15.8	0.391696	0.384326	0.301645	0.299789	0.167119	0.167408	0.0707338	0.0711281
	16	0.392183	0.384377	0.302333	0.300388	0.167888	0.168306	0.0708856	0.071652
	16.2	0.392833	0.384424	0.303334	0.300965	0.169213	0.169188	0.0712054	0.0721693
	16.4	0.393658	0.384468	0.304291	0.301521	0.17027	0.170053	0.0716525	0.0726802
	16.6	0.394121	0.384508	0.305421	0.302056	0.171577	0.170902	0.0723196	0.0731847
	16.8	0.394123	0.384545	0.306241	0.302572	0.172771	0.171735	0.073135	0.073683
	17	0.39464	0.384579	0.307518	0.303069	0.173957	0.172552	0.0747521	0.074175
	17.2	0.395525	0.38461	0.308488	0.303547	0.175011	0.173353	0.0759985	0.0746609
	17.4	0.396013	0.384639	0.309353	0.304008	0.175743	0.174139	0.0766088	0.0751408
	17.6	0.396401	0.384666	0.310288	0.304451	0.176652	0.174911	0.0773608	0.0756147
	17.8	0.396657	0.38469	0.310731	0.304879	0.177421	0.175668	0.0769801	0.0760827
	18	0.39686	0.384713	0.311397	0.30529	0.178541	0.17641	0.0776159	0.0765449
	18.2	0.397077	0.384734	0.312225	0.305687	0.179267	0.177138	0.0778013	0.0770013
	18.4	0.397291	0.384754	0.31356	0.306069	0.180471	0.177853	0.0781661	0.077452
	18.6	0.397896	0.384771	0.314612	0.306436	0.181365	0.178554	0.0786159	0.0778972
	18.8	0.398296	0.384788	0.31522	0.306791	0.182188	0.179242	0.0790158	0.0783367
	19	0.398165	0.384803	0.315487	0.307132	0.182917	0.179917	0.0791302	0.0787709
	19.2	0.398061	0.384817	0.315694	0.30746	0.184015	0.180579	0.0794011	0.0791996
	19.4	0.398327	0.38483	0.31655	0.307777	0.184727	0.181228	0.0794119	0.0796229
	19.6	0.398673	0.384842	0.316804	0.308081	0.185278	0.181866	0.0798236	0.080041
	19.8	0.399224	0.384853	0.317535	0.308375	0.186267	0.182491	0.0797079	0.0804539
	20	0.399735		0.318398		0.187084		0.0799844
	20.2	0.399849		0.319579		0.187929		0.0807456
	20.4	0.399973		0.320133		0.188924		0.0814142
	20.6	0.400357		0.320598		0.189769		0.0821779
	20.8	0.400733		0.3213		0.190422		0.0831738
	21	0.400983		0.321993		0.190845		0.0843164
	21.2	0.40148		0.322527		0.190972		0.0848485
	21.4	0.401545		0.323294		0.191271		0.0851004
	21.6	0.402102		0.323913		0.192049		0.0860323
	21.8	0.402492		0.324802		0.192887		0.0868318
	22	0.403025		0.325222		0.193465		0.0878484
	22.2	0.40371		0.326198		0.193981		0.0890102
	22.4	0.404117		0.32668		0.194863		0.0897666
	22.6	0.404952		0.326906		0.195438		0.0905911
	22.8	0.404878		0.326641		0.195713		0.0908486
	23	0.404931		0.327128		0.196823		0.0912779
	23.2	0.405054		0.327626		0.1979		0.0916713
	23.4	0.405469		0.328589		0.198732		0.0918794
	23.6	0.40606		0.328831		0.199814		0.092469
	23.8	0.405792		0.329361		0.200511		0.0925057
	24	0.405856		0.330096		0.201664		0.093234
	24.2	0.405592		0.330514		0.202122		0.0932961
	24.4	0.405094		0.330526		0.20218		0.0930522
	24.6	0.405526		0.331087		0.202852		0.0931791
	24.8	0.405253		0.331812		0.203435		0.0934457
	25	0.405332		0.332249		0.20397		0.0938808
	25.2	0.406143		0.333244		0.20475		0.0947022
	25.4	0.406884		0.334105		0.205871		0.0951272
	25.6	0.407454		0.334552		0.206876		0.0958935
	25.8	0.407701		0.33528		0.207508		0.0958582
	26	0.408098		0.335743		0.207822		0.0958218
	26.2	0.408287		0.336311		0.208461		0.0965161
	26.4	0.408714		0.336832		0.209223		0.0968853
	26.6	0.408818		0.337429		0.209856		0.0970652
	26.8	0.408959		0.33747		0.209981		0.0973259
	27	0.409345		0.338042		0.210998		0.0977445
	27.2	0.409607		0.338201		0.211324		0.0980474
	27.4	0.40984		0.338648		0.21204		0.0984518
	27.6	0.409917		0.338445		0.212123		0.0986061
	27.8	0.409171		0.338452		0.212263		0.0986294
	28	0.41		0.33911		0.213169		0.0995201
	28.2	0.409671		0.339055		0.21338		0.0997631
	28.4	0.409863		0.339213		0.213626		0.100164
	28.6	0.410117		0.33969		0.214646		0.100848
	28.8	0.40988		0.340006		0.215089		0.101358
	29	0.410452		0.340351		0.215553		0.101891
	29.2	0.410793		0.341165		0.216191		0.102489
	29.4	0.411021		0.341182		0.216944		0.102259
	29.6	0.410875		0.341329		0.217278		0.102156
	29.8	0.410906		0.341868		0.217823		0.102645
	30	0.410936		0.34236		0.218698		0.102684
	30.2	0.411099		0.342896		0.219868		0.103386
	30.4	0.411379		0.343473		0.220666		0.103645
	30.6	0.411515		0.34415		0.221222		0.103987
	30.8	0.412013		0.344685		0.221624		0.104508
	31	0.412095		0.345207		0.222108		0.104629
	31.2	0.412567		0.345651		0.222783		0.104959
	31.4	0.412512		0.345976		0.223261		0.104988
	31.6	0.412981		0.346284		0.223835		0.105129
	31.8	0.412774		0.346873		0.224336		0.105639
	32	0.414035		0.347912		0.225382		0.106934
	32.2	0.414188		0.347964		0.225781		0.107214
	32.4	0.414546		0.348017		0.225975		0.107379
	32.6	0.413942		0.348273		0.226084		0.107262
	32.8	0.413768		0.347945		0.225918		0.107321
	33	0.413805		0.347932		0.226057		0.107625
	33.2	0.413277		0.347836		0.226515		0.107814
	33.4	0.413068		0.347632		0.226881		0.107984
	33.6	0.41291		0.347765		0.22715		0.108606
	33.8	0.412851		0.347826		0.227799		0.109664
	34	0.412518		0.347551		0.228132		0.109584
	34.2	0.412524		0.347622		0.22863		0.110312
	34.4	0.412903		0.347977		0.228711		0.110719
	34.6	0.413283		0.348494		0.228859		0.111027
	34.8	0.413271		0.348841		0.229185		0.110807
	35	0.413267		0.349259		0.229744		0.110696
	35.2	0.413428		0.349507		0.230703		0.110909
	35.4	0.413831		0.349709		0.231064		0.11091
	35.6	0.41445		0.350829		0.231814		0.111266
	35.8	0.414918		0.351479		0.232596		0.111525
	36	0.415555		0.351837		0.233241		0.111686
	36.2	0.415901		0.352485		0.234083		0.11244
	36.4	0.416228		0.352876		0.234525		0.112968
	36.6	0.416448		0.353395		0.234814		0.113126
	36.8	0.416829		0.353125		0.234944		0.113291
	37	0.417013		0.35353		0.2354		0.113432
	37.2	0.416609		0.353541		0.236015		0.113529
	37.4	0.416597		0.353533		0.236157		0.113874
	37.6	0.416937		0.353654		0.236207		0.114385
	37.8	0.416995		0.353438		0.236168		0.114874
	38	0.416527		0.35325		0.235685		0.115245
	38.2	0.416341		0.35324		0.235501		0.115579
	38.4	0.416369		0.353754		0.23567		0.116132
	38.6	0.416217		0.353827		0.236157		0.116411
	38.8	0.415893		0.35401		0.236709		0.116437
	39	0.415686		0.354058		0.237326		0.116985
	39.2	0.415676		0.354212		0.237662		0.117563
	39.4	0.415894		0.354817		0.238091		0.117697
	39.6	0.41608		0.355601		0.238495		0.118417
	39.8	0.416172		0.35564		0.23928		0.118586
	40	0.416068		0.355761		0.239845		0.119052
	40.2	0.41648		0.356615		0.240491		0.12024
	40.4	0.416444		0.356182		0.240303		0.1202
	40.6	0.416573		0.356239		0.240473		0.120142
	40.8	0.416561		0.355766		0.240884		0.120255
	41	0.416192		0.355822		0.241539		0.119727
	41.2	0.416378		0.356111		0.242145		0.119816
	41.4	0.416574		0.356143		0.242474		0.119712
	41.6	0.417058		0.356345		0.24288		0.12002
	41.8	0.41701		0.356302		0.242762		0.119846
	42	0.417287		0.357248		0.243588		0.1209
	42.2	0.418057		0.357645		0.244032		0.121466
	42.4	0.41875		0.35839		0.245337		0.122339
	42.6	0.418843		0.358572		0.245713		0.122613
	42.8	0.419126		0.359135		0.246204		0.123328
	43	0.419526		0.359504		0.246476		0.12387
	43.2	0.420234		0.360776		0.246805		0.124604
	43.4	0.420654		0.361149		0.247163		0.124912
	43.6	0.421419		0.361701		0.247245		0.125961
	43.8	0.42158		0.362298		0.247664		0.12589
	44	0.421494		0.362428		0.247884		0.126374
	44.2	0.421073		0.362596		0.247681		0.126552
	44.4	0.42111		0.362371		0.248041		0.126675
	44.6	0.420693		0.362386		0.248095		0.126654
	44.8	0.420066		0.361961		0.248052		0.126643
	45	0.419302		0.361589		0.248151		0.125324
	45.2	0.419724		0.361588		0.248336		0.125411
	45.4	0.419418		0.361635		0.248827		0.12514
	45.6	0.419214		0.3615		0.248987		0.12498
	45.8	0.418954		0.361838		0.249171		0.125279
	46	0.419171		0.362295		0.250207		0.126114
	46.2	0.419165		0.362563		0.250036		0.125986
	46.4	0.418993		0.362719		0.250465		0.126594
	46.6	0.418653		0.362882		0.250656		0.127225
	46.8	0.418899		0.362613		0.250951		0.127656
	47	0.419365		0.362942		0.251261		0.128174
	47.2	0.419864		0.363531		0.251577		0.129055
	47.4	0.420012		0.362891		0.251735		0.129379
	47.6	0.420454		0.363554		0.251911		0.129813
	47.8	0.420324		0.363689		0.252151		0.130092
	48	0.42011		0.363313		0.252343		0.130292
	48.2	0.420096		0.36339		0.25208		0.130389
	48.4	0.420328		0.363399		0.252407		0.130427
	48.6	0.419918		0.363233		0.251785		0.130137
	48.8	0.419775		0.362574		0.251345		0.129827
	49	0.419325		0.362684		0.251467		0.129391
	49.2	0.419446		0.363073		0.251671		0.129695
	49.4	0.419083		0.3635		0.252147		0.129869
	49.6	0.418909		0.363654		0.252709		0.130161
	49.8	0.418945		0.364087		0.253012		0.130471
	50	0.419259		0.364441		0.254169		0.130679
	50.2	0.419409		0.364646		0.254478		0.130878
	50.4	0.419268		0.364167		0.254724		0.130807
	50.6	0.419413		0.364734		0.255697		0.131497
	50.8	0.419569		0.364721		0.255875		0.131413
	51	0.420292		0.365431		0.256402		0.132194
	51.2	0.420352		0.365426		0.256534		0.132468
	51.4	0.420564		0.365708		0.257162		0.132501
	51.6	0.421358		0.366842		0.258024		0.133063
	51.8	0.421801		0.367292		0.258465		0.133753
	52	0.421865		0.367422		0.258632		0.13391
	52.2	0.422186		0.367951		0.258627		0.134019
	52.4	0.422597		0.368036		0.259009		0.134033
	52.6	0.422927		0.368105		0.258905		0.134393
	52.8	0.422612		0.367668		0.258522		0.134218
	53	0.422139		0.36765		0.258403		0.134053
	53.2	0.422361		0.367694		0.259097		0.134209
	53.4	0.422291		0.367253		0.259321		0.134549
	53.6	0.42228		0.36721		0.259481		0.134437
	53.8	0.422086		0.367144		0.259383		0.134186
	54	0.421959		0.366613		0.260028		0.134587
	54.2	0.421434		0.366267		0.259897		0.134801
	54.4	0.420454		0.366248		0.259418		0.134272
	54.6	0.421248		0.367497		0.260154		0.135819
	54.8	0.421324		0.367596		0.260256		0.135708
	55	0.421814		0.368319		0.260894		0.136697
	55.2	0.421588		0.368509		0.261273		0.13684
	55.4	0.422069		0.369338		0.262052		0.13726
	55.6	0.422339		0.370042		0.262292		0.137973
	55.8	0.422706		0.370194		0.262387		0.138529
	56	0.42242		0.370715		0.261923		0.138655
	56.2	0.42281		0.371143		0.262013		0.138796
	56.4	0.422819		0.37103		0.262111		0.139063
	56.6	0.422873		0.370663		0.261924		0.139256
	56.8	0.422378		0.370181		0.261693		0.138994
	57	0.422274		0.370077		0.261842		0.139081
	57.2	0.422947		0.370187		0.262585		0.139542
	57.4	0.422712		0.369553		0.26252		0.139499
	57.6	0.422586		0.369755		0.262731		0.13951
	57.8	0.422619		0.36974		0.263147		0.139647
	58	0.422682		0.369501		0.263703		0.139895
	58.2	0.422305		0.369417		0.263763		0.139789
	58.4	0.422163		0.369512		0.263936		0.139836
	58.6	0.423141		0.369997		0.265018		0.140636
	58.8	0.422684		0.369545		0.26524		0.140198
	59	0.422576		0.369737		0.26541		0.14047
	59.2	0.422268		0.369251		0.265188		0.139729
	59.4	0.422142		0.369784		0.264986		0.1396
	59.6	0.422202		0.370557		0.265142		0.139504
	59.8	0.422363		0.370965		0.26511		0.139473
	60	0.422487		0.372035		0.265054		0.139836
	60.2	0.422754		0.372112		0.265355		0.140183
	60.4	0.422761		0.37226		0.265384		0.140735
	60.6	0.422717		0.372409		0.265229		0.140988
	60.8	0.422515		0.3729		0.265371		0.14127
	61	0.423217		0.373443		0.265785		0.141659
	61.2	0.423601		0.373508		0.266442		0.142249
	61.4	0.4233		0.373304		0.26685		0.142414
	61.6	0.423154		0.373466		0.267265		0.142945
	61.8	0.423397		0.373173		0.267692		0.143478
	62	0.423223		0.372643		0.268041		0.143861
	62.2	0.422982		0.372304		0.267933		0.144252
	62.4	0.422966		0.372474		0.268503		0.144795
	62.6	0.422683		0.371924		0.268665		0.145298
	62.8	0.422422		0.37151		0.268375		0.145532
	63	0.422386		0.371219		0.268108		0.145488
	63.2	0.422266		0.371011		0.268149		0.145424
	63.4	0.42239		0.371449		0.268026		0.145485
	63.6	0.422444		0.371596		0.268222		0.145466
	63.8	0.423243		0.371903		0.268006		0.145934
	64	0.424122		0.372354		0.268412		0.146503
	64.2	0.424484		0.372249		0.268536		0.146607
	64.4	0.424876		0.372475		0.268461		0.147125
	64.6	0.424871		0.372875		0.268581		0.146714
	64.8	0.42503		0.373536		0.269253		0.147109
	65	0.425342		0.373806		0.26997		0.147201
	65.2	0.425448		0.374035		0.270747		0.147629
	65.4	0.425225		0.374062		0.271113		0.147573
	65.6	0.424685		0.373864		0.271336		0.14762
	65.8	0.424946		0.373544		0.271806		0.147741
	66	0.424528		0.373588		0.271962		0.147494
	66.2	0.424746		0.374307		0.272565		0.147938
	66.4	0.424375		0.374168		0.272991		0.148265
	66.6	0.423637		0.373588		0.273107		0.148252
	66.8	0.423496		0.373545		0.272646		0.148207
	67	0.423189		0.372975		0.27213		0.147933
	67.2	0.422723		0.372769		0.271708		0.147903
	67.4	0.422707		0.372606		0.271158		0.147549
	67.6	0.423002		0.372296		0.271185		0.147439
	67.8	0.424048		0.372832		0.271389		0.147918
	68	0.423695		0.372826		0.271297		0.147588
	68.2	0.424145		0.373242		0.271396		0.147952
	68.4	0.424428		0.373253		0.271134		0.147753
	68.6	0.424463		0.37348		0.271644		0.147424
	68.8	0.424434		0.373372		0.271779		0.147686
	69	0.42435		0.37327		0.271919		0.147303
	69.2	0.424184		0.37322		0.27211		0.14753
	69.4	0.423545		0.373066		0.271774		0.146943
	69.6	0.423741		0.372959		0.27197		0.146594
	69.8	0.424019		0.373041		0.27214		0.146859
	70	0.423893		0.373568		0.272696		0.147321
	70.2	0.42476		0.374594		0.273625		0.148148
	70.4	0.424398		0.374024		0.273489		0.148107
	70.6	0.424682		0.374379		0.273909		0.148217
	70.8	0.425098		0.374799		0.273545		0.148657
	71	0.425196		0.375032		0.273591		0.149302
	71.2	0.425211		0.375309		0.273458		0.149866
	71.4	0.425708		0.375337		0.273588		0.150329
	71.6	0.425668		0.375323		0.273427		0.151181
	71.8	0.425573		0.3754		0.273194		0.151591
	72	0.425381		0.375347		0.273125		0.151948
	72.2	0.425999		0.375281		0.273215		0.152845
	72.4	0.425491		0.374897		0.27311		0.152983
	72.6	0.425483		0.374978		0.273431		0.153581
	72.8	0.424931		0.374669		0.273114		0.153485
	73	0.424174		0.374746		0.273258		0.152775
	73.2	0.423865		0.374984		0.273483		0.152711
	73.4	0.423634		0.375085		0.273542		0.151994
	73.6	0.423695		0.375609		0.274201		0.15217
	73.8	0.423513		0.37591		0.274829		0.152561
	74	0.423723		0.376858		0.275754		0.152689
	74.2	0.423964		0.377113		0.275918		0.152803
	74.4	0.423608		0.376744		0.276125		0.152659
	74.6	0.423945		0.377126		0.276521		0.152745
	74.8	0.424046		0.377441		0.276457		0.152539
	75	0.423946		0.37709		0.276586		0.152474
	75.2	0.423413		0.376161		0.27624		0.1518
	75.4	0.422931		0.375559		0.276068		0.15133
	75.6	0.4228		0.375018		0.275593		0.151236
	75.8	0.422845		0.374486		0.275373		0.151053
	76	0.422804		0.374032		0.275451		0.151065
	76.2	0.423029		0.373776		0.275289		0.15157
	76.4	0.422868		0.37344		0.275231		0.151775
	76.6	0.423251		0.373412		0.275557		0.152139
	76.8	0.4229		0.372865		0.275131		0.151428
	77	0.422803		0.373133		0.275234		0.151432
	77.2	0.423184		0.373517		0.275636		0.151842
	77.4	0.422821		0.373382		0.275743		0.15216
	77.6	0.423154		0.373865		0.276204		0.152861
	77.8	0.422975		0.37372		0.275978		0.153056
	78	0.423456		0.374043		0.275953		0.153303
	78.2	0.423667		0.374122		0.276149		0.153988
	78.4	0.423921		0.374635		0.276813		0.154314
	78.6	0.424452		0.374755		0.277076		0.154446
	78.8	0.4249		0.375312		0.277346		0.154356
	79	0.424706		0.375113		0.277944		0.15441
	79.2	0.424235		0.374989		0.278075		0.154246
	79.4	0.42434		0.375523		0.278148		0.15445
	79.6	0.424692		0.375987		0.278557		0.154854
	79.8	0.424314		0.375973		0.278893		0.155005
	80	0.424264		0.375911		0.279274		0.155167
	80.2	0.424771		0.376516		0.279495		0.156375
	80.4	0.424148		0.376337		0.27951		0.156575
	80.6	0.423784		0.376607		0.279411		0.15651
	80.8	0.423445		0.37662		0.2791		0.156303
	81	0.423323		0.376972		0.279167		0.156456
	81.2	0.423282		0.377304		0.279171		0.15653
	81.4	0.422751		0.377004		0.278935		0.156436
	81.6	0.422768		0.376918		0.279043		0.156128
	81.8	0.422672		0.377247		0.279236		0.156154
	82	0.423133		0.377279		0.280009		0.156243
	82.2	0.423478		0.37758		0.280357		0.156544
	82.4	0.423723		0.377738		0.280329		0.156586
	82.6	0.424203		0.377786		0.28026		0.156813
	82.8	0.424299		0.377606		0.280133		0.15663
	83	0.424097		0.377402		0.280514		0.157035
	83.2	0.424318		0.377559		0.280387		0.157345
	83.4	0.424275		0.377604		0.280455		0.157769
	83.6	0.424567		0.377609		0.280947		0.158024
	83.8	0.424701		0.377026		0.281042		0.158192
	84	0.424804		0.377098		0.28089		0.158486
	84.2	0.424923		0.377406		0.280643		0.158979
	84.4	0.42466		0.377213		0.280495		0.158953
	84.6	0.424546		0.377239		0.280364		0.158801
	84.8	0.424476		0.377497		0.280921		0.159329
	85	0.424603		0.37821		0.281149		0.159811
	85.2	0.424158		0.378123		0.281408		0.159963
	85.4	0.423336		0.377559		0.281231		0.159421
	85.6	0.423179		0.377454		0.281848		0.159664
	85.8	0.423188		0.37759		0.282059		0.160034
	86	0.423141		0.376979		0.282047		0.160006
	86.2	0.422895		0.377141		0.281288		0.160011
	86.4	0.422352		0.377382		0.280972		0.159806
	86.6	0.42211		0.377652		0.281271		0.160112
	86.8	0.421553		0.377237		0.280885		0.159924
	87	0.421421		0.377545		0.281245		0.160444
	87.2	0.421391		0.377325		0.281158		0.160376
	87.4	0.421118		0.376969		0.28113		0.160113
	87.6	0.421329		0.376837		0.281543		0.159856
	87.8	0.421454		0.376893		0.281517		0.160028
	88	0.421183		0.376882		0.2812		0.159883
	88.2	0.421595		0.377523		0.281389		0.160076
	88.4	0.422101		0.37788		0.281487		0.160023
	88.6	0.422531		0.378024		0.281834		0.160054
	88.8	0.423475		0.378412		0.282546		0.160425
	89	0.424329		0.378723		0.282595		0.1603
	89.2	0.424388		0.377924		0.282616		0.159486
	89.4	0.42452		0.377967		0.282584		0.159111
	89.6	0.424921		0.378088		0.282556		0.159154
	89.8	0.425184		0.378062		0.28254		0.159308
	90	0.42547		0.377781		0.282349		0.159095
	90.2	0.425144		0.37795		0.282014		0.158732
	90.4	0.42513		0.378085		0.282437		0.158719
	90.6	0.425154		0.378068		0.282858		0.1592
	90.8	0.424818		0.378038		0.282663		0.159038
	91	0.424224		0.377883		0.282966		0.159307
	91.2	0.423827		0.37742		0.283225		0.158985
	91.4	0.423245		0.377283		0.283066		0.158867
	91.6	0.422765		0.37739		0.283463		0.159238
	91.8	0.42246		0.377528		0.283378		0.15963
	92	0.421623		0.377264		0.282933		0.15985
	92.2	0.42137		0.377618		0.283327		0.160042
	92.4	0.421185		0.377074		0.283185		0.159817
	92.6	0.4214		0.376764		0.283683		0.159869
	92.8	0.421617		0.376919		0.284009		0.160418
	93	0.421879		0.377055		0.283995		0.160565
	93.2	0.421621		0.37667		0.283627		0.160559
	93.4	0.42165		0.376543		0.283482		0.160932
	93.6	0.42184		0.376411		0.283095		0.16149
	93.8	0.422269		0.376215		0.283309		0.162222
	94	0.422481		0.375719		0.283102		0.162061
	94.2	0.422835		0.375678		0.283228		0.162315
	94.4	0.423205		0.375929		0.28344		0.162844
	94.6	0.423637		0.376306		0.283829		0.163487
	94.8	0.423882		0.376858		0.284068		0.163706
	95	0.424236		0.376752		0.284375		0.163755
	95.2	0.42479		0.376941		0.284714		0.163614
	95.4	0.424744		0.377342		0.28453		0.163602
	95.6	0.425029		0.37776		0.284873		0.163997
	95.8	0.42499		0.377686		0.284902		0.164352
	96	0.424359		0.37767		0.284939		0.164475
	96.2	0.423812		0.377409		0.285129		0.164173
	96.4	0.423682		0.377484		0.285066		0.164027
	96.6	0.423568		0.377759		0.285062		0.164383
	96.8	0.423717		0.377931		0.284778		0.164829
	97	0.423612		0.377365		0.284549		0.164624
	97.2	0.423503		0.377079		0.284633		0.165096
	97.4	0.423294		0.376974		0.284887		0.165299
	97.6	0.423424		0.377094		0.284994		0.165775
	97.8	0.42329		0.377204		0.285052		0.165732
	98	0.423202		0.377155		0.285177		0.165541
	98.2	0.423354		0.377513		0.285406		0.165754
	98.4	0.423198		0.377837		0.285616		0.165875
	98.6	0.423175		0.37793		0.285969		0.16596
	98.8	0.423195		0.377961		0.286144		0.165765
	99	0.423232		0.377723		0.286259		0.165556
	99.2	0.422862		0.377487		0.286223		0.165437
	99.4	0.422708		0.377431		0.286339		0.165389
	99.6	0.422549		0.377176		0.286409		0.165534
	99.8	0.42201		0.376725		0.286376		0.165527
	100	0.42201		0.376725		0.286376		0.165527
	100.2	0.420488	0.418619	0.375828	0.375736	0.285481	0.287137	0.164866	0.167693
	100.4	0.41949	0.417456	0.374801	0.374705	0.285468	0.286251	0.164717	0.167173
	100.6	0.418212	0.416295	0.373814	0.373678	0.284966	0.285368	0.164678	0.166655
	100.8	0.416751	0.415138	0.372763	0.372653	0.284644	0.284487	0.164324	0.166138
	101	0.41516	0.413984	0.371621	0.371631	0.284131	0.28361	0.164256	0.165622
	101.2	0.413444	0.412833	0.370547	0.370612	0.283362	0.282735	0.163923	0.165108
	101.4	0.411959	0.411686	0.369473	0.369596	0.282693	0.281863	0.163714	0.164596
	101.6	0.410309	0.410542	0.368661	0.368582	0.281666	0.280993	0.162617	0.164086
	101.8	0.408607	0.4094	0.367436	0.367571	0.280274	0.280126	0.162234	0.163577
	102	0.407621	0.408262	0.366405	0.366563	0.279912	0.279262	0.1622	0.163069
	102.2	0.406347	0.407127	0.365123	0.365558	0.278879	0.2784	0.162053	0.162563
	102.4	0.4052	0.405996	0.364072	0.364556	0.278224	0.277542	0.161805	0.162059
	102.6	0.404112	0.404867	0.362631	0.363556	0.277231	0.276685	0.161941	0.161556
	102.8	0.403615	0.403742	0.362309	0.362559	0.276693	0.275832	0.161799	0.161055
	103	0.402436	0.40262	0.361603	0.361565	0.275946	0.274981	0.161426	0.160556
	103.2	0.40094	0.4015	0.359914	0.360573	0.275126	0.274133	0.161189	0.160058
	103.4	0.399381	0.400384	0.359044	0.359584	0.274132	0.273287	0.160971	0.159561
	103.6	0.39771	0.399271	0.358024	0.358598	0.273287	0.272444	0.160383	0.159066
	103.8	0.396856	0.398162	0.35713	0.357615	0.27256	0.271603	0.160024	0.158573
	104	0.395891	0.397055	0.356585	0.356634	0.271943	0.270765	0.159216	0.158081
	104.2	0.394406	0.395951	0.355209	0.355656	0.270519	0.26993	0.158228	0.15759
	104.4	0.393612	0.39485	0.354076	0.354681	0.269775	0.269097	0.158068	0.157102
	104.6	0.392067	0.393753	0.352766	0.353708	0.26823	0.268267	0.15727	0.156614
	104.8	0.390974	0.392658	0.351721	0.352738	0.267509	0.26744	0.156931	0.156128
	105	0.389816	0.391567	0.350774	0.351771	0.26599	0.266614	0.156448	0.155644
	105.2	0.388437	0.390478	0.349831	0.350806	0.264589	0.265792	0.155349	0.155161
	105.4	0.38692	0.389393	0.348426	0.349844	0.263124	0.264972	0.154473	0.15468
	105.6	0.385382	0.388311	0.347486	0.348885	0.261741	0.264155	0.153271	0.1542
	105.8	0.383993	0.387231	0.345992	0.347928	0.260382	0.26334	0.152851	0.153722
	106	0.382706	0.386155	0.344484	0.346974	0.259587	0.262527	0.152568	0.153245
	106.2	0.380889	0.385081	0.342702	0.346022	0.257544	0.261717	0.151758	0.15277
	106.4	0.379917	0.384011	0.341952	0.345073	0.256627	0.26091	0.151469	0.152296
	106.6	0.378972	0.382944	0.341044	0.344127	0.255683	0.260105	0.151183	0.151823
	106.8	0.378047	0.381879	0.34079	0.343183	0.25529	0.259303	0.151414	0.151352
	107	0.376704	0.380818	0.339606	0.342242	0.254813	0.258503	0.150862	0.150883
	107.2	0.375993	0.379759	0.338544	0.341304	0.254605	0.257705	0.15041	0.150415
	107.4	0.374985	0.378703	0.337888	0.340368	0.25406	0.25691	0.149865	0.149948
	107.6	0.374634	0.377651	0.337511	0.339434	0.253815	0.256118	0.149598	0.149483
	107.8	0.37397	0.376601	0.336797	0.338504	0.25291	0.255327	0.148953	0.149019
	108	0.373277	0.375554	0.336268	0.337575	0.252268	0.25454	0.148478	0.148557
	108.2	0.371924	0.37451	0.335044	0.33665	0.251162	0.253754	0.148065	0.148096
	108.4	0.370846	0.373469	0.333583	0.335726	0.250542	0.252972	0.147713	0.147637
	108.6	0.36972	0.372431	0.332285	0.334806	0.249834	0.252191	0.147268	0.147179
	108.8	0.369251	0.371396	0.331453	0.333888	0.249777	0.251413	0.147418	0.146722
	109	0.368387	0.370363	0.331034	0.332972	0.249069	0.250638	0.147073	0.146267
	109.2	0.367083	0.369334	0.330261	0.332059	0.248872	0.249864	0.146358	0.145813
	109.4	0.365977	0.368307	0.329392	0.331148	0.248136	0.249094	0.146024	0.145361
	109.6	0.365154	0.367283	0.328649	0.33024	0.247802	0.248325	0.145578	0.14491
	109.8	0.364067	0.366262	0.32759	0.329335	0.246789	0.247559	0.144893	0.144461
	110	0.362713	0.365244	0.325951	0.328431	0.24579	0.246795	0.144367	0.144013
	110.2	0.361797	0.364229	0.325082	0.327531	0.244541	0.246034	0.143806	0.143566
	110.4	0.361225	0.363217	0.324685	0.326633	0.243888	0.245275	0.143446	0.14312
	110.6	0.360266	0.362207	0.323699	0.325737	0.243396	0.244518	0.142784	0.142676
	110.8	0.359499	0.3612	0.322958	0.324844	0.2428	0.243764	0.142236	0.142234
	111	0.358326	0.360196	0.321825	0.323953	0.241761	0.243012	0.140669	0.141793
	111.2	0.357191	0.359195	0.320709	0.323064	0.240736	0.242262	0.13967	0.141353
	111.4	0.356068	0.358196	0.319804	0.322178	0.239732	0.241515	0.13914	0.140914
	111.6	0.354827	0.357201	0.319172	0.321295	0.238373	0.24077	0.138329	0.140477
	111.8	0.353162	0.356208	0.318095	0.320414	0.237373	0.240027	0.137301	0.140041
	112	0.352091	0.355218	0.317138	0.319535	0.236777	0.239286	0.136679	0.139607
	112.2	0.350742	0.35423	0.315729	0.318659	0.235687	0.238548	0.136058	0.139174
	112.4	0.349378	0.353246	0.314528	0.317785	0.23453	0.237812	0.135576	0.138742
	112.6	0.348572	0.352264	0.313567	0.316914	0.233832	0.237079	0.135478	0.138312
	112.8	0.347783	0.351285	0.312903	0.316044	0.233548	0.236347	0.135411	0.137883
	113	0.346993	0.350308	0.312698	0.315178	0.232946	0.235618	0.135252	0.137455
	113.2	0.345991	0.349334	0.312191	0.314313	0.23328	0.234891	0.135066	0.137029
	113.4	0.345018	0.348363	0.311316	0.313451	0.232735	0.234167	0.135071	0.136604
	113.6	0.344538	0.347395	0.310523	0.312592	0.232505	0.233444	0.135296	0.13618
	113.8	0.343829	0.346429	0.309866	0.311735	0.231942	0.232724	0.134828	0.135757
	114	0.34296	0.345466	0.308915	0.31088	0.231333	0.232006	0.134354	0.135336
	114.2	0.342673	0.344506	0.309134	0.310027	0.231117	0.23129	0.134769	0.134916
	114.4	0.341873	0.343548	0.308459	0.309177	0.23042	0.230577	0.134732	0.134498
	114.6	0.341338	0.342593	0.307919	0.308329	0.230182	0.229865	0.134741	0.134081
	114.8	0.341089	0.341641	0.307572	0.307484	0.229626	0.229156	0.134434	0.133665
	115	0.340451	0.340691	0.307299	0.30664	0.22914	0.228449	0.134134	0.13325
	115.2	0.339706	0.339744	0.306639	0.3058	0.228586	0.227745	0.134221	0.132837
	115.4	0.339209	0.3388	0.306123	0.304961	0.228072	0.227042	0.134178	0.132425
	115.6	0.338111	0.337858	0.305262	0.304125	0.227132	0.226342	0.133524	0.132014
	115.8	0.337512	0.336919	0.304633	0.303291	0.226838	0.225643	0.13325	0.131604
	116	0.336958	0.335983	0.303795	0.302459	0.225761	0.224947	0.132913	0.131196
	116.2	0.335949	0.335049	0.302837	0.301629	0.224301	0.224253	0.131884	0.130789
	116.4	0.33476	0.334117	0.302041	0.300802	0.223243	0.223561	0.131138	0.130384
	116.6	0.33424	0.333189	0.301012	0.299977	0.222449	0.222872	0.130509	0.129979
	116.8	0.332963	0.332262	0.299911	0.299155	0.221294	0.222184	0.129336	0.129576
	117	0.332438	0.331339	0.299139	0.298334	0.221053	0.221499	0.128953	0.129174
	117.2	0.331375	0.330418	0.298116	0.297516	0.220914	0.220815	0.128433	0.128773
	117.4	0.330397	0.329499	0.296597	0.2967	0.219861	0.220134	0.12763	0.128374
	117.6	0.32988	0.328583	0.295556	0.295887	0.219088	0.219455	0.12709	0.127976
	117.8	0.328937	0.32767	0.29465	0.295075	0.218588	0.218778	0.12599	0.127579
	118	0.32833	0.326759	0.294012	0.294266	0.218096	0.218103	0.125794	0.127183
	118.2	0.327209	0.325851	0.293231	0.293459	0.217783	0.21743	0.125564	0.126788
	118.4	0.326122	0.324945	0.292381	0.292654	0.21675	0.216759	0.125301	0.126395
	118.6	0.325882	0.324042	0.291837	0.291852	0.21671	0.216091	0.12477	0.126003
	118.8	0.324732	0.323141	0.291118	0.291052	0.21606	0.215424	0.124064	0.125612
	119	0.323929	0.322243	0.29061	0.290253	0.2159	0.21476	0.124135	0.125222
	119.2	0.322987	0.321347	0.289351	0.289457	0.215561	0.214097	0.123952	0.124834
	119.4	0.322564	0.320454	0.288948	0.288664	0.215055	0.213437	0.124112	0.124447
	119.6	0.321502	0.319563	0.288214	0.287872	0.214478	0.212778	0.123981	0.124061
	119.8	0.32124	0.318675	0.287894	0.287083	0.214334	0.212122	0.124162	0.123676
	120	0.32024	0.317789	0.287458	0.286295	0.21333	0.211467	0.123879	0.123292
	120.2	0.319462		0.28727		0.212662		0.123589
	120.4	0.318806		0.286724		0.21201		0.123132
	120.6	0.318387		0.285842		0.210927		0.122805
	120.8	0.317867		0.284871		0.210092		0.122547
	121	0.317824		0.284419		0.209934		0.122669
	121.2	0.317088		0.283566		0.208895		0.122234
	121.4	0.316497		0.283013		0.208329		0.121885
	121.6	0.316143		0.282833		0.207819		0.121796
	121.8	0.315618		0.28244		0.207344		0.121521
	122	0.314857		0.281752		0.207008		0.121212
	122.2	0.313948		0.281213		0.206969		0.121169
	122.4	0.312967		0.280584		0.206182		0.121151
	122.6	0.312187		0.279689		0.205792		0.120675
	122.8	0.310993		0.278979		0.204836		0.120109
	123	0.310377		0.277999		0.204418		0.119816
	123.2	0.309532		0.277415		0.203966		0.119323
	123.4	0.308648		0.276889		0.203777		0.119037
	123.6	0.308052		0.27588		0.203527		0.118332
	123.8	0.307566		0.275429		0.203023		0.11807
	124	0.306606		0.275075		0.202314		0.117598
	124.2	0.305546		0.273553		0.201864		0.116838
	124.4	0.304775		0.272341		0.200808		0.115861
	124.6	0.304157		0.271449		0.199586		0.115585
	124.8	0.303669		0.270801		0.199356		0.115717
	125	0.303073		0.270541		0.198708		0.115838
	125.2	0.30225		0.269948		0.197733		0.115745
	125.4	0.301768		0.269886		0.197333		0.115994
	125.6	0.301493		0.26933		0.196769		0.116138
	125.8	0.300577		0.26843		0.19604		0.115656
	126	0.299816		0.268083		0.196133		0.115882
	126.2	0.299152		0.266984		0.195454		0.115753
	126.4	0.298338		0.266433		0.19489		0.115397
	126.6	0.298431		0.266572		0.194835		0.115601
	126.8	0.297924		0.266075		0.194444		0.115281
	127	0.297533		0.265717		0.194514		0.115478
	127.2	0.297125		0.265527		0.19474		0.115532
	127.4	0.296528		0.264855		0.19421		0.115426
	127.6	0.296235		0.264531		0.193295		0.115066
	127.8	0.295646		0.264143		0.192653		0.114983
	128	0.295136		0.263323		0.192177		0.114283
	128.2	0.294591		0.262313		0.191829		0.113517
	128.4	0.294366		0.262346		0.19114		0.113469
	128.6	0.294148		0.261962		0.190786		0.113606
	128.8	0.29376		0.261532		0.190883		0.113884
	129	0.293258		0.261163		0.19017		0.113659
	129.2	0.292573		0.260542		0.189388		0.113092
	129.4	0.292092		0.260027		0.189148		0.112334
	129.6	0.291356		0.258937		0.188688		0.111651
	129.8	0.289806		0.25766		0.188083		0.110543
	130	0.288892		0.2567		0.187772		0.109956
	130.2	0.287808		0.255376		0.18741		0.108508
	130.4	0.286994		0.255419		0.187172		0.108401
	130.6	0.285948		0.254826		0.186586		0.107991
	130.8	0.284409		0.253616		0.185672		0.107395
	131	0.2837		0.253129		0.185295		0.107071
	131.2	0.282177		0.251976		0.18429		0.106226
	131.4	0.281393		0.251439		0.183591		0.10586
	131.6	0.280789		0.250851		0.182881		0.105427
	131.8	0.279707		0.249823		0.182141		0.104777
	132	0.279388		0.249985		0.181789		0.104556
	132.2	0.279363		0.249789		0.181485		0.104557
	132.4	0.279415		0.249737		0.181425		0.105244
	132.6	0.279415		0.249172		0.181336		0.105786
	132.8	0.279448		0.249185		0.181311		0.106311
	133	0.279407		0.249088		0.181217		0.106503
	133.2	0.279617		0.249039		0.181142		0.106945
	133.4	0.279399		0.248564		0.180935		0.106842
	133.6	0.27908		0.248207		0.180273		0.10731
	133.8	0.278339		0.24737		0.179862		0.106768
	134	0.278189		0.247172		0.179652		0.106695
	134.2	0.27742		0.246762		0.17947		0.106201
	134.4	0.277335		0.246599		0.1791		0.106606
	134.6	0.276524		0.246139		0.178636		0.106067
	134.8	0.276148		0.245842		0.178304		0.105956
	135	0.276004		0.245519		0.178654		0.105801
	135.2	0.27511		0.245094		0.178206		0.10546
	135.4	0.274172		0.244267		0.177435		0.104899
	135.6	0.273157		0.243033		0.176639		0.103962
	135.8	0.272122		0.241917		0.176006		0.103536
	136	0.271768		0.24146		0.175642		0.103639
	136.2	0.271351		0.240526		0.175036		0.103218
	136.4	0.270734		0.239822		0.17488		0.103034
	136.6	0.27024		0.239003		0.174098		0.102378
	136.8	0.26951		0.238308		0.17348		0.101752
	137	0.268754		0.23755		0.173089		0.101848
	137.2	0.268395		0.237168		0.172806		0.101676
	137.4	0.267806		0.236553		0.171627		0.100926
	137.6	0.26727		0.236026		0.171134		0.100685
	137.8	0.266366		0.235114		0.170957		0.100039
	138	0.266186		0.235023		0.170663		0.100051
	138.2	0.265583		0.234418		0.170368		0.0998944
	138.4	0.265485		0.234668		0.170228		0.100322
	138.6	0.264776		0.234349		0.169313		0.0999263
	138.8	0.264191		0.233696		0.168645		0.0996147
	139	0.263565		0.232853		0.168417		0.0995056
	139.2	0.262766		0.232561		0.167471		0.0991802
	139.4	0.261883		0.231801		0.166818		0.0988097
	139.6	0.261731		0.231222		0.167062		0.0989821
	139.8	0.261386		0.230519		0.166341		0.0990824
	140	0.261169		0.230561		0.166133		0.0987883
	140.2	0.260109		0.230079		0.165819		0.0979358
	140.4	0.259438		0.229861		0.165855		0.0975383
	140.6	0.258961		0.229052		0.165503		0.096999
	140.8	0.257661		0.228318		0.165148		0.0966064
	141	0.257487		0.228334		0.165139		0.0967496
	141.2	0.257043		0.227588		0.164839		0.0959789
	141.4	0.25631		0.226822		0.163873		0.0951721
	141.6	0.255448		0.226012		0.164027		0.0952127
	141.8	0.254569		0.225242		0.163472		0.0947768
	142	0.254217		0.224575		0.162865		0.094693
	142.2	0.25348		0.22358		0.162054		0.0948503
	142.4	0.252789		0.223303		0.161312		0.0947478
	142.6	0.252031		0.221998		0.16008		0.0943163
	142.8	0.251483		0.221559		0.159403		0.0944167
	143	0.251265		0.221585		0.15951		0.0948232
	143.2	0.25066		0.221322		0.15856		0.0946844
	143.4	0.250499		0.221138		0.158259		0.0946707
	143.6	0.250364		0.220831		0.157987		0.094424
	143.8	0.249688		0.220479		0.15743		0.0936933
	144	0.249183		0.220339		0.156974		0.0933892
	144.2	0.248095		0.219783		0.156813		0.0929314
	144.4	0.247684		0.219802		0.156688		0.0927206
	144.6	0.247071		0.218973		0.156371		0.0919806
	144.8	0.246284		0.218402		0.155817		0.091075
	145	0.245919		0.217673		0.155555		0.0907251
	145.2	0.245691		0.21696		0.155489		0.0905482
	145.4	0.245106		0.216256		0.155144		0.0901977
	145.6	0.244282		0.215477		0.155009		0.0899187
	145.8	0.24339		0.214914		0.154498		0.0898884
	146	0.242568		0.214439		0.154128		0.089865
	146.2	0.242025		0.214162		0.153385		0.0900708
	146.4	0.241436		0.214109		0.15316		0.0897724
	146.6	0.241309		0.213621		0.152895		0.0898949
	146.8	0.241318		0.213686		0.15301		0.090227
	147	0.241141		0.213573		0.153088		0.0904262
	147.2	0.24071		0.213113		0.152159		0.0902014
	147.4	0.240717		0.212777		0.151962		0.0895207
	147.6	0.240719		0.212417		0.151995		0.0893322
	147.8	0.240844		0.212628		0.151843		0.0895033
	148	0.240859		0.212392		0.151652		0.0899156
	148.2	0.240567		0.212271		0.151808		0.0900539
	148.4	0.239925		0.211616		0.151253		0.0893286
	148.6	0.239506		0.210592		0.15105		0.0889921
	148.8	0.239136		0.210108		0.150761		0.0889374
	149	0.239436		0.210082		0.150906		0.0895021
	149.2	0.239572		0.21015		0.150869		0.0895874
	149.4	0.238425		0.209496		0.150165		0.0886456
	149.6	0.237448		0.209583		0.150193		0.0884665
	149.8	0.236742		0.209525		0.149505		0.0885338
	150	0.235956		0.208918		0.149021		0.0879541
	150.2	0.23558		0.208386		0.148224		0.0870006
	150.4	0.234772		0.207489		0.147793		0.0863248
	150.6	0.234232		0.206565		0.147382		0.0861929
	150.8	0.233444		0.206046		0.146924		0.085821
	151	0.233167		0.206173		0.146652		0.0858265
	151.2	0.232878		0.206175		0.146383		0.0855245
	151.4	0.23275		0.205685		0.14652		0.08532
	151.6	0.232066		0.205		0.146398		0.0851199
	151.8	0.231786		0.205126		0.146483		0.0851265
	152	0.231291		0.20457		0.146763		0.0856846
	152.2	0.230921		0.204144		0.14666		0.085733
	152.4	0.230557		0.203546		0.146119		0.0853256
	152.6	0.230233		0.203349		0.146376		0.0856537
	152.8	0.229919		0.202957		0.145912		0.0853763
	153	0.230037		0.202613		0.145489		0.0851413
	153.2	0.229469		0.201963		0.144835		0.0843966
	153.4	0.229111		0.201762		0.144603		0.0837309
	153.6	0.228729		0.201426		0.144088		0.0837834
	153.8	0.228103		0.200664		0.142877		0.0833433
	154	0.227745		0.199854		0.142652		0.0828886
	154.2	0.227386		0.199268		0.141767		0.0820534
	154.4	0.226527		0.198027		0.140979		0.0819309
	154.6	0.226094		0.197735		0.140581		0.0822464
	154.8	0.225377		0.197482		0.140199		0.0821351
	155	0.225219		0.197378		0.140254		0.0825871
	155.2	0.225155		0.197152		0.140398		0.0829023
	155.4	0.224578		0.196072		0.13984		0.0825419
	155.6	0.223683		0.195228		0.139416		0.081893
	155.8	0.223805		0.195444		0.13977		0.0826995
	156	0.223911		0.195489		0.140026		0.0836527
	156.2	0.223845		0.195427		0.139681		0.0836886
	156.4	0.223598		0.195242		0.139071		0.0833452
	156.6	0.222986		0.195006		0.138918		0.0833688
	156.8	0.223004		0.194585		0.138189		0.082935
	157	0.222754		0.194302		0.137698		0.0827394
	157.2	0.222351		0.194221		0.137508		0.0825548
	157.4	0.221953		0.19422		0.137478		0.0825795
	157.6	0.221035		0.194056		0.137043		0.0826835
	157.8	0.220642		0.193792		0.136622		0.0822419
	158	0.220361		0.193383		0.136546		0.0816394
	158.2	0.21973		0.19271		0.136272		0.0814442
	158.4	0.218952		0.191968		0.136299		0.0809185
	158.6	0.218174		0.191413		0.135504		0.0805225
	158.8	0.217325		0.190799		0.135748		0.0803388
	159	0.216704		0.190133		0.135649		0.0800432
	159.2	0.216222		0.18946		0.134827		0.0794894
	159.4	0.21503		0.188601		0.134106		0.0786276
	159.6	0.214118		0.188103		0.133775		0.0781138
	159.8	0.213855		0.187778		0.133879		0.0783389
	160	0.213717		0.187766		0.13371		0.0786298
	160.2	0.213367		0.187233		0.133103		0.0784974
	160.4	0.213259		0.186791		0.132945		0.0782538
	160.6	0.212715		0.186412		0.132439		0.0786258
	160.8	0.212332		0.185993		0.131892		0.0783757
	161	0.211514		0.185651		0.131843		0.0784937
	161.2	0.211489		0.185629		0.13206		0.0785784
	161.4	0.211145		0.185613		0.132226		0.0784896
	161.6	0.21094		0.185416		0.132163		0.078177
	161.8	0.211381		0.185039		0.131683		0.0780093
	162	0.211211		0.184823		0.131621		0.0780278
	162.2	0.210972		0.184759		0.131368		0.07816
	162.4	0.210931		0.184418		0.130755		0.0773847
	162.6	0.210408		0.183902		0.129699		0.0771547
	162.8	0.209995		0.183929		0.129828		0.0774983
	163	0.209063		0.183405		0.128743		0.0767094
	163.2	0.208123		0.18266		0.127432		0.0756262
	163.4	0.207217		0.182155		0.126761		0.0752945
	163.6	0.206787		0.181464		0.126217		0.0752581
	163.8	0.206354		0.181042		0.126608		0.0758698
	164	0.205841		0.180654		0.126477		0.0757527
	164.2	0.205277		0.179928		0.126284		0.0753141
	164.4	0.204693		0.179729		0.126474		0.0749768
	164.6	0.203457		0.179339		0.126321		0.0746171
	164.8	0.203048		0.178724		0.126193		0.0739034
	165	0.202766		0.178506		0.126471		0.073765
	165.2	0.202676		0.178006		0.126633		0.0731921
	165.4	0.20194		0.177687		0.126443		0.0727753
	165.6	0.201993		0.177478		0.126089		0.0727772
	165.8	0.201839		0.176984		0.125485		0.0722712
	166	0.201533		0.176796		0.125139		0.0721882
	166.2	0.20148		0.176559		0.124338		0.0717381
	166.4	0.200904		0.175631		0.123428		0.0708072
	166.6	0.200831		0.175506		0.123149		0.0710691
	166.8	0.200562		0.175251		0.122759		0.071087
	167	0.199649		0.174672		0.12237		0.0707813
	167.2	0.199153		0.173878		0.121927		0.0707229
	167.4	0.198996		0.173411		0.121771		0.0712494
	167.6	0.198914		0.172643		0.121677		0.0715346
	167.8	0.198515		0.172307		0.12183		0.0711865
	168	0.198295		0.17235		0.121624		0.0705952
	168.2	0.198085		0.172318		0.121339		0.0707331
	168.4	0.197544		0.172041		0.121432		0.0706447
	168.6	0.197146		0.172126		0.121159		0.0702005
	168.8	0.197311		0.171901		0.120726		0.070306
	169	0.19699		0.171785		0.120788		0.0703495
	169.2	0.196698		0.171614		0.120529		0.0699192
	169.4	0.196386		0.171741		0.120155		0.0701161
	169.6	0.196306		0.172065		0.11999		0.0704664
	169.8	0.195709		0.171214		0.119267		0.0695673
	170	0.195337		0.171272		0.11911		0.0699562
	170.2	0.194555		0.170804		0.118446		0.0691658
	170.4	0.194267		0.170601		0.118306		0.0695706
	170.6	0.194542		0.17066		0.118636		0.0702762
	170.8	0.194229		0.170076		0.118702		0.0703286
	171	0.19358		0.169297		0.118644		0.0702186
	171.2	0.193366		0.168931		0.118426		0.0700953
	171.4	0.192942		0.168213		0.118105		0.0698524
	171.6	0.192605		0.167476		0.117618		0.0697993
	171.8	0.191949		0.167228		0.117334		0.069225
	172	0.192076		0.16717		0.117192		0.0695013
	172.2	0.191953		0.166564		0.116849		0.0696825
	172.4	0.191706		0.166415		0.116931		0.0692859
	172.6	0.191543		0.165973		0.116174		0.0687931
	172.8	0.191297		0.16532		0.115714		0.0684254
	173	0.191004		0.164907		0.115262		0.0679146
	173.2	0.19055		0.164826		0.11428		0.0676216
	173.4	0.190038		0.164096		0.113313		0.06731
	173.6	0.189299		0.163637		0.112505		0.0671151
	173.8	0.188615		0.163157		0.111639		0.066014
	174	0.188302		0.16309		0.111277		0.0659459
	174.2	0.188115		0.162796		0.110733		0.0653916
	174.4	0.188031		0.162581		0.110479		0.0656852
	174.6	0.187642		0.162499		0.110345		0.0651049
	174.8	0.187602		0.162223		0.109816		0.0652043
	175	0.186341		0.161888		0.109293		0.064876
	175.2	0.1859		0.161976		0.109319		0.0652587
	175.4	0.185279		0.161544		0.109061		0.0654239
	175.6	0.1851		0.161452		0.109353		0.0660667
	175.8	0.185308		0.161775		0.109943		0.06653
	176	0.185332		0.161608		0.110427		0.0670841
	176.2	0.185006		0.16125		0.110342		0.0674184
	176.4	0.184499		0.160734		0.110358		0.0672096
	176.6	0.184022		0.16027		0.110245		0.0671526
	176.8	0.18368		0.1601		0.110329		0.0668526
	177	0.183143		0.159484		0.110033		0.066541
	177.2	0.182531		0.158922		0.109646		0.0660194
	177.4	0.182279		0.158153		0.109408		0.065619
	177.6	0.181947		0.158076		0.109615		0.0650619
	177.8	0.181616		0.157527		0.109142		0.0636625
	178	0.181163		0.156572		0.108561		0.0628494
	178.2	0.180873		0.15646		0.108206		0.0624825
	178.4	0.180846		0.156176		0.107711		0.062509
	178.6	0.180697		0.156297		0.107629		0.0628004
	178.8	0.179918		0.155818		0.106917		0.0627729
	179	0.179428		0.155345		0.106264		0.0623144
	179.2	0.179798		0.155488		0.105754		0.0623521
	179.4	0.17991		0.155701		0.105305		0.0627917
	179.6	0.179684		0.155622		0.105644		0.0631245
	179.8	0.179258		0.156066		0.10521		0.0631346
	180	0.178431		0.155588		0.104607		0.0632277
	180.2	0.178133		0.155128		0.104181		0.0633467
	180.4	0.177685		0.155321		0.104006		0.0630422
	180.6	0.177667		0.155844		0.104295		0.0631144
	180.8	0.177472		0.155392		0.103857		0.0625353
	181	0.177264		0.155598		0.10409		0.0624593
	181.2	0.176832		0.155559		0.10434		0.0622512
	181.4	0.176293		0.155378		0.104263		0.0619392
	181.6	0.176026		0.154781		0.104576		0.0614137
	181.8	0.175504		0.15402		0.104291		0.0609505
	182	0.175383		0.1534		0.104163		0.0615233
	182.2	0.175096		0.153146		0.104267		0.0615947
	182.4	0.175042		0.152525		0.104147		0.0621131
	182.6	0.174186		0.15163		0.104105		0.0619435
	182.8	0.173607		0.150463		0.103131		0.0612622
	183	0.173882		0.149927		0.10244		0.0611696
	183.2	0.173268		0.149282		0.101531		0.0607485
	183.4	0.172744		0.149077		0.101439		0.0611553
	183.6	0.171599		0.148444		0.100752		0.0607121
	183.8	0.171071		0.148272		0.100173		0.0606149
	184	0.170717		0.147826		0.0998335		0.0606777
	184.2	0.170081		0.147523		0.0992948		0.0603764
	184.4	0.169475		0.147373		0.0986857		0.0598819
	184.6	0.168956		0.147173		0.0987551		0.0596105
	184.8	0.168439		0.147101		0.0983616		0.059155
	185	0.167919		0.14704		0.0987121		0.0591925
	185.2	0.16743		0.146579		0.098592		0.0588243
	185.4	0.16701		0.146404		0.0984516		0.0587924
	185.6	0.16699		0.145667		0.0984591		0.0590068
	185.8	0.166471		0.144793		0.0981103		0.0581206
	186	0.166427		0.144375		0.0976702		0.0577175
	186.2	0.166059		0.144106		0.0977325		0.0569318
	186.4	0.166541		0.143763		0.0975081		0.0571123
	186.6	0.166763		0.143548		0.0977015		0.0572544
	186.8	0.166799		0.143283		0.0977531		0.057142
	187	0.166625		0.142858		0.0977642		0.0567927
	187.2	0.166129		0.142274		0.0973399		0.0564688
	187.4	0.166469		0.142612		0.0980358		0.0573308
	187.6	0.166296		0.142633		0.0976559		0.0575645
	187.8	0.166134		0.142796		0.0979272		0.0579127
	188	0.16593		0.142409		0.0973676		0.0574815
	188.2	0.164697		0.141876		0.0968833		0.0568413
	188.4	0.164292		0.141566		0.09663		0.0567535
	188.6	0.163662		0.141593		0.0963294		0.0565921
	188.8	0.163774		0.141559		0.0961166		0.0565529
	189	0.163536		0.141137		0.0956618		0.0567065
	189.2	0.162972		0.140872		0.0947907		0.0566565
	189.4	0.162587		0.140867		0.0943334		0.0565468
	189.6	0.162455		0.140507		0.0937791		0.0561391
	189.8	0.162503		0.140368		0.0934922		0.055412
	190	0.162749		0.140757		0.0933471		0.055381
	190.2	0.162518		0.140453		0.0933008		0.0558034
	190.4	0.162651		0.14017		0.0931871		0.0560147
	190.6	0.162362		0.140274		0.0934342		0.0562095
	190.8	0.161771		0.139388		0.0936527		0.0558061
	191	0.16166		0.138601		0.0934751		0.0555869
	191.2	0.161394		0.138354		0.0933938		0.0560768
	191.4	0.161669		0.138475		0.0939633		0.0566564
	191.6	0.161239		0.138719		0.0939013		0.056973
	191.8	0.1606		0.138344		0.0936033		0.0564807
	192	0.160435		0.137451		0.0929294		0.0558611
	192.2	0.159409		0.136948		0.0923937		0.0553172
	192.4	0.159363		0.136445		0.0917817		0.0555655
	192.6	0.158597		0.135957		0.0910687		0.0551176
	192.8	0.158798		0.135664		0.0909279		0.0550029
	193	0.158058		0.135237		0.0900014		0.0548443
	193.2	0.157545		0.135015		0.0896986		0.0544396
	193.4	0.157614		0.135031		0.0897493		0.0541082
	193.6	0.15743		0.134545		0.089022		0.0538314
	193.8	0.157438		0.133992		0.0889308		0.0540375
	194	0.15728		0.133728		0.0883165		0.0540007
	194.2	0.156857		0.133396		0.0879559		0.0537263
	194.4	0.156747		0.13314		0.0879882		0.0532888
	194.6	0.156677		0.132758		0.0878095		0.0531696
	194.8	0.15656		0.132321		0.0877559		0.0529743
	195	0.156582		0.131923		0.0871847		0.052464
	195.2	0.15636		0.131473		0.0867607		0.0520441
	195.4	0.1561		0.131237		0.0867809		0.0517526
	195.6	0.155658		0.131061		0.0862919		0.0515335
	195.8	0.155031		0.130571		0.0857952		0.0510181
	196	0.154267		0.130089		0.0855217		0.050655
	196.2	0.153723		0.129472		0.0854553		0.050516
	196.4	0.153026		0.129362		0.0853848		0.0508951
	196.6	0.151997		0.129073		0.0850594		0.0506601
	196.8	0.151471		0.128698		0.0852363		0.0505949
	197	0.150456		0.128259		0.0849037		0.0505247
	197.2	0.14993		0.128005		0.0850612		0.0504836
	197.4	0.149369		0.128011		0.0849344		0.0508361
	197.6	0.149048		0.12798		0.0847736		0.0514298
	197.8	0.149025		0.128035		0.0849827		0.052106
	198	0.149453		0.128593		0.0853191		0.052183
	198.2	0.149544		0.128645		0.0856267		0.0526105
	198.4	0.149358		0.128635		0.0854595		0.0528886
	198.6	0.149369		0.128025		0.085136		0.0527273
	198.8	0.148994		0.127759		0.0851608		0.0523448
	199	0.14907		0.127336		0.0847998		0.0521703
	199.2	0.14944		0.127033		0.0847304		0.0519512
	199.4	0.148747		0.126889		0.0845032		0.0517627
	199.6	0.148782		0.12688		0.0840658		0.0514674
	199.8	0.148417		0.126618		0.084114		0.0514075
	200	0.148016		0.126021		0.083696		0.0512897
	200.2	0.148205		0.125613		0.0839287		0.0513466
	200.4	0.147613		0.125764		0.0837905		0.0511995
	200.6	0.147328		0.125076		0.0831577		0.0510205
	200.8	0.147095		0.124414		0.0825832		0.0504416
	201	0.146824		0.124236		0.081919		0.050064
	201.2	0.146669		0.12388		0.0815874		0.0498013
	201.4	0.146173		0.123585		0.0810679		0.0493852
	201.6	0.146063		0.123092		0.0807444		0.0493347
	201.8	0.146466		0.122753		0.080662		0.0492558
	202	0.146394		0.122781		0.0808416		0.0494423
	202.2	0.146168		0.122289		0.0807009		0.0500884
	202.4	0.145752		0.122207		0.0808443		0.0498854
	202.6	0.14563		0.121693		0.0811659		0.0499343
	202.8	0.145004		0.121753		0.08122		0.0499581
	203	0.145229		0.121916		0.0811577		0.0500794
	203.2	0.145099		0.121568		0.0808627		0.049509
	203.4	0.144665		0.121255		0.0806483		0.0496393
	203.6	0.145123		0.121303		0.0807575		0.0493573
	203.8	0.144603		0.120878		0.0806853		0.0489044
	204	0.144017		0.120619		0.0801355		0.0484203
	204.2	0.1444		0.121443		0.080279		0.0482971
	204.4	0.143732		0.121387		0.0798586		0.0476576
	204.6	0.143896		0.121024		0.0796923		0.0475349
	204.8	0.143278		0.120818		0.0794177		0.0468364
	205	0.142681		0.120674		0.0791378		0.0463288
	205.2	0.142775		0.120578		0.0789703		0.0460226
	205.4	0.141934		0.120313		0.0785245		0.0458133
	205.6	0.141681		0.120071		0.0785058		0.0460122
	205.8	0.14201		0.119812		0.0786609		0.0463781
	206	0.14178		0.119876		0.0792995		0.0467776
	206.2	0.141754		0.119744		0.0792453		0.0470407
	206.4	0.141316		0.120094		0.0792043		0.0467349
	206.6	0.141472		0.120279		0.0790255		0.0470827
	206.8	0.141138		0.119855		0.0783806		0.0469273
	207	0.141612		0.119587		0.0782089		0.0471904
	207.2	0.141798		0.119161		0.0778672		0.0474041
	207.4	0.142138		0.119399		0.0778579		0.0480291
	207.6	0.142292		0.119151		0.0776064		0.0476575
	207.8	0.141526		0.118527		0.0770755		0.047487
	208	0.141023		0.118489		0.0765452		0.0477084
	208.2	0.140615		0.118071		0.076255		0.0474589
	208.4	0.139656		0.117022		0.0758723		0.0470196
	208.6	0.138919		0.116283		0.0752383		0.0466144
	208.8	0.138049		0.115307		0.074127		0.0462167
	209	0.137415		0.114978		0.0729209		0.0465379
	209.2	0.136875		0.114638		0.0721076		0.0466506
	209.4	0.135728		0.113775		0.0716878		0.0468269
	209.6	0.135481		0.113275		0.0718781		0.046643
	209.8	0.135308		0.112858		0.0714722		0.0463531
	210	0.135059		0.112905		0.0714447		0.0459647
	210.2	0.134396		0.112507		0.0705381		0.0456242
	210.4	0.134041		0.112968		0.0702866		0.0452926
	210.6	0.133667		0.112608		0.0696242		0.0451663
	210.8	0.133275		0.112093		0.0692526		0.0448112
	211	0.133441		0.111844		0.0694422		0.0449189
	211.2	0.133869		0.112117		0.0695958		0.0452035
	211.4	0.134041		0.112443		0.0699463		0.0457421
	211.6	0.134484		0.112735		0.0705278		0.0459385
	211.8	0.134165		0.112999		0.0707556		0.0457677
	212	0.133942		0.113146		0.0705937		0.0456723
	212.2	0.133303		0.112754		0.0703334		0.0448983
	212.4	0.133478		0.112446		0.0700676		0.0444602
	212.6	0.133191		0.112175		0.0697158		0.0444451
	212.8	0.13355		0.111782		0.0697256		0.0450913
	213	0.133071		0.111916		0.0693985		0.0454225
	213.2	0.132917		0.112015		0.0696835		0.0453827
	213.4	0.133117		0.112		0.0695927		0.0454917
	213.6	0.132918		0.112055		0.0695666		0.0452639
	213.8	0.132519		0.111845		0.0686163		0.0447996
	214	0.131998		0.111528		0.0682785		0.044587
	214.2	0.131217		0.11105		0.0676003		0.0444258
	214.4	0.130672		0.111047		0.0673089		0.0440518
	214.6	0.129801		0.110263		0.0664757		0.0434455
	214.8	0.129778		0.109933		0.0663195		0.0433128
	215	0.129955		0.109531		0.0657622		0.0433197
	215.2	0.129929		0.10965		0.0656772		0.0433914
	215.4	0.129754		0.109733		0.0654346		0.043576
	215.6	0.129464		0.109806		0.0653008		0.0433532
	215.8	0.128615		0.109108		0.0649003		0.0430543
	216	0.12838		0.108521		0.0646608		0.0428253
	216.2	0.128352		0.107988		0.0646616		0.0424534
	216.4	0.129141		0.107541		0.0648903		0.0428029
	216.6	0.129069		0.107339		0.0645126		0.042873
	216.8	0.128867		0.107074		0.0641357		0.0422345
	217	0.128763		0.107058		0.0642234		0.0424617
	217.2	0.128766		0.107027		0.0642204		0.042407
	217.4	0.129007		0.106952		0.0645467		0.0427348
	217.6	0.128183		0.10696		0.0644795		0.0425876
	217.8	0.127858		0.107097		0.0644858		0.0425015
	218	0.127669		0.107334		0.0648284		0.0428052
	218.2	0.127171		0.107161		0.0650622		0.0425223
	218.4	0.126807		0.107037		0.0651178		0.0428027
	218.6	0.126443		0.107084		0.0646724		0.0426021
	218.8	0.126574		0.106993		0.0651873		0.0429587
	219	0.126259		0.106526		0.0646477		0.042499
	219.2	0.125481		0.106084		0.0643761		0.0422806
	219.4	0.125043		0.105617		0.0639541		0.0423259
	219.6	0.123893		0.104616		0.0634733		0.0417724
	219.8	0.123779		0.10381		0.0630238		0.0412952
	220	0.123842		0.103422		0.0625871		0.0410086
	220.2	0.123692		0.103289		0.0620247		0.0409388
	220.4	0.122938		0.102726		0.0612572		0.0405734
	220.6	0.122376		0.102457		0.0605341		0.0400624
	220.8	0.122313		0.102174		0.0607254		0.0398931
	221	0.122009		0.101946		0.0607914		0.0401331
	221.2	0.121443		0.101817		0.060451		0.0399256
	221.4	0.121459		0.102338		0.0607734		0.0404106
	221.6	0.121058		0.102371		0.05999		0.0402784
	221.8	0.120879		0.102321		0.0601451		0.0402981
	222	0.120953		0.10258		0.0604548		0.0405049
	222.2	0.120965		0.102485		0.0609032		0.0406145
	222.4	0.121754		0.102785		0.0608812		0.0413636
	222.6	0.121968		0.103184		0.0609273		0.041459
	222.8	0.12203		0.102868		0.0608377		0.0415117
	223	0.12167		0.102413		0.0603224		0.0407246
	223.2	0.121365		0.102436		0.0598998		0.0405749
	223.4	0.121452		0.102104		0.059955		0.0401222
	223.6	0.121223		0.101745		0.059517		0.0396684
	223.8	0.121527		0.10162		0.0592865		0.0395218
	224	0.121072		0.101544		0.0589167		0.0397998
	224.2	0.120655		0.101226		0.0587063		0.0399846
	224.4	0.120468		0.10071		0.0587803		0.0402303
	224.6	0.120378		0.100986		0.0587457		0.040222
	224.8	0.119923		0.100405		0.0585084		0.0397061
	225	0.119024		0.0999406		0.0578014		0.0392245
	225.2	0.119012		0.0997928		0.0577465		0.0394465
	225.4	0.118658		0.0995079		0.0575028		0.0387309
	225.6	0.118083		0.0988616		0.0569423		0.0380659
	225.8	0.117777		0.0986678		0.0570204		0.0379569
	226	0.117782		0.0986516		0.0567917		0.0380958
	226.2	0.117723		0.0982205		0.0564524		0.0380047
	226.4	0.117758		0.0982244		0.0560237		0.0380605
	226.6	0.117501		0.0980741		0.0559373		0.0382267
	226.8	0.117072		0.0975922		0.0553493		0.0376074
	227	0.116897		0.0974903		0.0552935		0.0372951
	227.2	0.116997		0.0977492		0.0548853		0.0374493
	227.4	0.116962		0.0974123		0.0546713		0.0374633
	227.6	0.117019		0.0972564		0.0542422		0.0375737
	227.8	0.117039		0.0973598		0.0544207		0.0381836
	228	0.117165		0.0972232		0.0543626		0.0388921
	228.2	0.117371		0.0971789		0.0544695		0.0391482
	228.4	0.117166		0.0970942		0.0542068		0.0389878
	228.6	0.116827		0.0971301		0.0539103		0.0386467
	228.8	0.116692		0.0965565		0.0536866		0.0382472
	229	0.116376		0.0965167		0.0535163		0.038312
	229.2	0.116001		0.0960311		0.0533503		0.0381686
	229.4	0.115045		0.0955974		0.0527422		0.0372803
	229.6	0.114641		0.0952314		0.0524026		0.0369535
	229.8	0.11443		0.0945018		0.052006		0.0364675
	230	0.114011		0.0937439		0.051624		0.0363564
	230.2	0.113978		0.0936764		0.0517777		0.0364478
	230.4	0.113889		0.093586		0.0520797		0.036692
	230.6	0.113601		0.0930132		0.052513		0.0365899
	230.8	0.113328		0.0926282		0.0521669		0.0365135
	231	0.11328		0.0923625		0.0525039		0.0366626
	231.2	0.113014		0.0918981		0.052579		0.0368092
	231.4	0.112863		0.091567		0.0522543		0.0366861
	231.6	0.113207		0.09153		0.0523058		0.0366603
	231.8	0.112781		0.0916379		0.0525677		0.0369431
	232	0.112383		0.0913713		0.051961		0.0365895
	232.2	0.111923		0.0912956		0.0519484		0.0364696
	232.4	0.111805		0.0913413		0.0519925		0.0366989
	232.6	0.112001		0.0916347		0.0523525		0.0369987
	232.8	0.111739		0.0916434		0.0523608		0.0372265
	233	0.111748		0.0914325		0.0523348		0.0378728
	233.2	0.111686		0.0910589		0.0517909		0.0376457
	233.4	0.111635		0.0912033		0.0514565		0.0377704
	233.6	0.111387		0.0909796		0.0514062		0.0376801
	233.8	0.111496		0.0911281		0.051572		0.0378609
	234	0.111464		0.0913226		0.0520396		0.0386453
	234.2	0.111029		0.0909559		0.051604		0.038338
	234.4	0.110858		0.0909838		0.0515733		0.0379298
	234.6	0.1102		0.0905338		0.0510306		0.0372927
	234.8	0.109758		0.0899348		0.0505022		0.0371067
	235	0.109122		0.0896615		0.0504762		0.0366877
	235.2	0.108108		0.0893074		0.0502172		0.0362307
	235.4	0.107419		0.0889708		0.0494811		0.0356859
	235.6	0.106742		0.0885642		0.0494078		0.0349467
	235.8	0.105898		0.0883813		0.0493419		0.0344254
	236	0.105646		0.0879868		0.0484711		0.0335295
	236.2	0.105337		0.0880775		0.0487052		0.0335486
	236.4	0.105854		0.0878454		0.0488058		0.033598
	236.6	0.106363		0.0883021		0.0490242		0.0338739
	236.8	0.107071		0.0884116		0.0496168		0.0347003
	237	0.107689		0.0886613		0.0497977		0.0353219
	237.2	0.108351		0.0889661		0.0496295		0.0353303
	237.4	0.10853		0.0893569		0.0501904		0.0361245
	237.6	0.109061		0.0898973		0.0503889		0.0366201
	237.8	0.109008		0.0897098		0.0502903		0.0363014
	238	0.108787		0.0893574		0.0495831		0.036026
	238.2	0.108459		0.0891503		0.0485851		0.0354135
	238.4	0.108329		0.0891216		0.0480361		0.0357376
	238.6	0.107941		0.0884152		0.0475722		0.0354551
	238.8	0.107831		0.0878981		0.0478216		0.0351922
	239	0.107037		0.087534		0.0475312		0.0348837
	239.2	0.106307		0.0871584		0.0472035		0.0344383
	239.4	0.105504		0.0861699		0.046282		0.0336376
	239.6	0.105072		0.0857375		0.0463715		0.0329934
	239.8	0.105253		0.0850968		0.0458661		0.0329204
	240	0.104595		0.0844384		0.0447804		0.0324178
	240.2	0.104164		0.0843925		0.0451812		0.032989
	240.4	0.104219		0.083974		0.0452272		0.0332471
	240.6	0.104651		0.0845379		0.0459086		0.0340954
	240.8	0.10482		0.0847201		0.0468211		0.0342141
	241	0.104975		0.084947		0.0467963		0.0342277
	241.2	0.105088		0.0849061		0.0468325		0.0343428
	241.4	0.104918		0.0851275		0.0470853		0.0343336
	241.6	0.105021		0.0849614		0.0465601		0.0341865
	241.8	0.104208		0.0845773		0.0462533		0.0334451
	242	0.104297		0.0845076		0.0461065		0.033507
	242.2	0.104148		0.08443		0.0460959		0.0337853
	242.4	0.104077		0.0844408		0.0456575		0.034112
	242.6	0.104287		0.0846615		0.0458161		0.0337459
	242.8	0.104206		0.0842968		0.0454996		0.0333939
	243	0.103712		0.0840948		0.0456092		0.0333074
	243.2	0.103349		0.0837811		0.0451521		0.0329844
	243.4	0.103158		0.0833383		0.0453043		0.0329412
	243.6	0.102975		0.0831087		0.0453006		0.0329967
	243.8	0.102898		0.0827396		0.0449059		0.033268
	244	0.102169		0.0826416		0.0448595		0.0333929
	244.2	0.102026		0.0825285		0.0450206		0.03376
	244.4	0.101548		0.0824858		0.0449643		0.0337757
	244.6	0.101662		0.0826355		0.0449733		0.0343648
	244.8	0.10144		0.0825044		0.0446869		0.0337134
	245	0.101253		0.0822028		0.0441833		0.0337659
	245.2	0.10103		0.0821454		0.0442039		0.0337536
	245.4	0.10072		0.0816677		0.0440859		0.033474
	245.6	0.100156		0.0808409		0.0436534		0.0330407
	245.8	0.0998993		0.0807827		0.0436137		0.0325894
	246	0.0997357		0.0800436		0.0432068		0.0324198
	246.2	0.0993736		0.0801024		0.0427722		0.0323933
	246.4	0.0993974		0.0803256		0.0426089		0.0324025
	246.6	0.0989481		0.0799047		0.0423265		0.0319128
	246.8	0.098891		0.0796396		0.0425106		0.0318297
	247	0.0986442		0.0796951		0.0433532		0.0318171
	247.2	0.0984405		0.0799817		0.0431117		0.0317382
	247.4	0.0986926		0.0803322		0.0434064		0.0315375
	247.6	0.0982166		0.0800991		0.0429031		0.0308731
	247.8	0.0979813		0.0800145		0.0430002		0.0307401
	248	0.0978042		0.0799319		0.043028		0.0307957
	248.2	0.0976101		0.0798873		0.0427202		0.0307346
	248.4	0.0975144		0.0800715		0.0426886		0.0309648
	248.6	0.0977429		0.07997		0.0424364		0.0313833
	248.8	0.0980868		0.0798558		0.0426101		0.0313017
	249	0.0983769		0.0798884		0.0429131		0.0318949
	249.2	0.0988323		0.0799186		0.0433043		0.0323785
	249.4	0.0990161		0.0795007		0.043475		0.0327057
	249.6	0.0994546		0.0792978		0.0435012		0.0326569
	249.8	0.100247		0.0795648		0.0437873		0.0332803

## Sheet: Figure 4d
		[CA14] = 9 µM		[CA14] = 3 µM		[CA14] = 1 µM
	X	Y	Fit_Y	Y	Fit_Y	Y	Fit_Y
	Time (s)	Response (nm)		Response (nm)		Response (nm)
	0	0.0322018	0	0.0201661	0	0.0131557	0
	0.2	0.0400322	0.015452	0.022837	0.00632489	0.0132405	0.0024189
	0.4	0.0497734	0.0301186	0.0266004	0.012448	0.0138693	0.00477831
	0.6	0.0596409	0.0440396	0.0303987	0.0183758	0.0146331	0.0070797
	0.8	0.0706926	0.057253	0.0349611	0.0241145	0.0160352	0.0093245
	1	0.0821657	0.0697948	0.0395385	0.0296702	0.0175535	0.0115141				[CA14]	Kd (µM)
	1.2	0.0940855	0.081699	0.0443052	0.0350486	0.0193949	0.0136498				9 µM	2.4
	1.4	0.106406	0.0929981	0.0494752	0.0402554	0.0212615	0.015733				3 µM	1.5
	1.6	0.118079	0.103723	0.0546283	0.0452962	0.0228341	0.017765				1 µM	0.7
	1.8	0.128812	0.113903	0.0597966	0.0501761	0.0248365	0.019747
	2	0.138223	0.123565	0.0646941	0.0549004	0.026984	0.0216803					1.53333	mean
	2.2	0.146065	0.132736	0.0688541	0.059474	0.0287156	0.023566					0.694422	sd
	2.4	0.153797	0.14144	0.072538	0.0639016	0.0302874	0.0254054
	2.6	0.160462	0.149703	0.0758125	0.0681881	0.0313122	0.0271995
	2.8	0.167141	0.157545	0.079274	0.0723378	0.0328865	0.0289495
	3	0.173971	0.164989	0.0827385	0.0763551	0.0343479	0.0306564
	3.2	0.179279	0.172054	0.0858914	0.0802442	0.035789	0.0323214
	3.4	0.184241	0.17876	0.0893195	0.0840093	0.0367602	0.0339455
	3.6	0.188969	0.185126	0.0923788	0.0876543	0.0380146	0.0355296
	3.8	0.193681	0.191168	0.09489	0.0911831	0.038911	0.0370747
	4	0.198212	0.196902	0.0979002	0.0945992	0.0401853	0.0385818
	4.2	0.202526	0.202345	0.100401	0.0979064	0.0411638	0.0400519
	4.4	0.206677	0.207512	0.103229	0.101108	0.0420836	0.0414858
	4.6	0.209816	0.212416	0.105677	0.104208	0.0433231	0.0428845
	4.8	0.21341	0.21707	0.108188	0.107208	0.0446106	0.0442487
	5	0.216752	0.221488	0.11007	0.110113	0.0455643	0.0455795
	5.2	0.220479	0.225682	0.11253	0.112925	0.046727	0.0468774
	5.4	0.224256	0.229662	0.114926	0.115648	0.0478117	0.0481435
	5.6	0.227451	0.23344	0.117276	0.118284	0.0487623	0.0493784
	5.8	0.23037	0.237026	0.119377	0.120835	0.0499821	0.050583
	6	0.233404	0.240429	0.121151	0.123306	0.0510909	0.0517579
	6.2	0.236976	0.24366	0.122798	0.125697	0.0518487	0.0529039
	6.4	0.240113	0.246726	0.124844	0.128012	0.0527112	0.0540218
	6.6	0.242549	0.249637	0.126848	0.130254	0.053601	0.0551122
	6.8	0.245243	0.252399	0.129013	0.132423	0.0545377	0.0561757
	7	0.247706	0.255021	0.13069	0.134524	0.0548502	0.0572131
	7.2	0.249837	0.25751	0.132711	0.136558	0.055912	0.058225
	7.4	0.252069	0.259872	0.133885	0.138526	0.0566221	0.059212
	7.6	0.25391	0.262115	0.134851	0.140432	0.0575678	0.0601747
	7.8	0.256526	0.264243	0.136344	0.142277	0.0582758	0.0611138
	8	0.258724	0.266263	0.137961	0.144063	0.0594817	0.0620297
	8.2	0.260173	0.268181	0.139546	0.145793	0.060177	0.0629231
	8.4	0.261673	0.27	0.141367	0.147467	0.0610343	0.0637946
	8.6	0.263456	0.271728	0.143291	0.149088	0.0621693	0.0646446
	8.8	0.265283	0.273367	0.145096	0.150657	0.0628627	0.0654737
	9	0.267088	0.274924	0.146994	0.152175	0.0641217	0.0662825
	9.2	0.269458	0.276401	0.149376	0.153646	0.0655875	0.0670713
	9.4	0.271476	0.277803	0.151037	0.15507	0.066649	0.0678408
	9.6	0.273195	0.279134	0.153292	0.156448	0.0674839	0.0685913
	9.8	0.274999	0.280397	0.155194	0.157782	0.0684621	0.0693233
	10	0.276593	0.281596	0.157061	0.159074	0.0694866	0.0700374
	10.2	0.278075	0.282734	0.158833	0.160324	0.0699985	0.0707339
	10.4	0.279078	0.283814	0.160762	0.161535	0.0706419	0.0714133
	10.6	0.280238	0.284839	0.162117	0.162707	0.071572	0.0720759
	10.8	0.281412	0.285813	0.163296	0.163841	0.0717876	0.0727223
	11	0.282495	0.286736	0.163621	0.164939	0.0720182	0.0733528
	11.2	0.283902	0.287613	0.164546	0.166003	0.0727824	0.0739677
	11.4	0.285086	0.288445	0.165246	0.167032	0.0735796	0.0745676
	11.6	0.285987	0.289235	0.166483	0.168029	0.0744329	0.0751527
	11.8	0.286957	0.289985	0.167034	0.168993	0.0749899	0.0757234
	12	0.287775	0.290696	0.167889	0.169927	0.0758448	0.07628
	12.2	0.288651	0.291372	0.16929	0.170832	0.0767049	0.076823
	12.4	0.290198	0.292013	0.170094	0.171707	0.0775189	0.0773526
	12.6	0.291162	0.292621	0.170707	0.172554	0.0775072	0.0778692
	12.8	0.292465	0.293199	0.171888	0.173375	0.0783145	0.0783731
	13	0.293348	0.293747	0.172556	0.174169	0.0788145	0.0788646
	13.2	0.294504	0.294267	0.173588	0.174938	0.0793277	0.079344
	13.4	0.29521	0.294761	0.17415	0.175682	0.0792928	0.0798117
	13.6	0.295943	0.29523	0.175567	0.176403	0.0796071	0.0802678
	13.8	0.29651	0.295675	0.176096	0.177101	0.0796366	0.0807127
	14	0.296911	0.296097	0.17678	0.177776	0.0797482	0.0811467
	14.2	0.297349	0.296498	0.17713	0.17843	0.0800192	0.0815699
	14.4	0.297423	0.296879	0.177252	0.179063	0.0801612	0.0819828
	14.6	0.29767	0.29724	0.177745	0.179676	0.0808349	0.0823856
	14.8	0.297889	0.297583	0.178136	0.180269	0.0808767	0.0827784
	15	0.298117	0.297908	0.178611	0.180843	0.0812416	0.0831616
	15.2	0.298691	0.298217	0.179448	0.181399	0.0817977	0.0835353
	15.4	0.29934	0.29851	0.180765	0.181937	0.0822575	0.0838998
	15.6	0.300021	0.298788	0.181526	0.182458	0.0827319	0.0842554
	15.8	0.30036	0.299052	0.182326	0.182963	0.0836433	0.0846023
	16	0.301501	0.299303	0.184089	0.183451	0.0846607	0.0849406
	16.2	0.302406	0.299541	0.185197	0.183924	0.0854954	0.0852706
	16.4	0.30315	0.299767	0.186075	0.184382	0.086244	0.0855924
	16.6	0.303895	0.299981	0.187095	0.184825	0.08678	0.0859064
	16.8	0.305058	0.300185	0.188352	0.185254	0.0880894	0.0862126
	17	0.3061	0.300378	0.189185	0.185669	0.0886192	0.0865113
	17.2	0.306997	0.300561	0.190383	0.186071	0.0894468	0.0868027
	17.4	0.307999	0.300735	0.191159	0.18646	0.0897246	0.0870869
	17.6	0.308836	0.3009	0.192087	0.186837	0.089957	0.0873641
	17.8	0.309435	0.301057	0.192212	0.187202	0.089936	0.0876345
	18	0.309853	0.301206	0.192655	0.187555	0.0903605	0.0878982
	18.2	0.309962	0.301347	0.192495	0.187897	0.0905972	0.0881555
	18.4	0.310246	0.301481	0.192979	0.188228	0.0908512	0.0884064
	18.6	0.310702	0.301608	0.19355	0.188548	0.0914321	0.0886512
	18.8	0.310599	0.301729	0.193653	0.188859	0.0912739	0.0888899
	19	0.310648	0.301844	0.193616	0.189159	0.0911861	0.0891228
	19.2	0.311258	0.301952	0.194215	0.18945	0.0918186	0.0893499
	19.4	0.311719	0.302056	0.194911	0.189731	0.0918173	0.0895715
	19.6	0.311372	0.302154	0.195425	0.190004	0.0923694	0.0897876
	19.8	0.310606	0.302247	0.196065	0.190267	0.0924399	0.0899984
	20	0.31063		0.197177		0.0927568
	20.2	0.310599		0.198034		0.0935355
	20.4	0.31068		0.198776		0.0937642
	20.6	0.310909		0.199331		0.094147
	20.8	0.311283		0.200281		0.0951333
	21	0.311993		0.201195		0.0957084
	21.2	0.312372		0.201596		0.0957067
	21.4	0.31279		0.201736		0.0959998
	21.6	0.312994		0.20176		0.0958642
	21.8	0.313389		0.201678		0.0960518
	22	0.313263		0.201745		0.0959512
	22.2	0.31366		0.202179		0.0963703
	22.4	0.31387		0.202443		0.0969916
	22.6	0.314053		0.202106		0.0973108
	22.8	0.314153		0.202562		0.09774
	23	0.314262		0.202528		0.0982337
	23.2	0.314631		0.202942		0.0989441
	23.4	0.314297		0.203018		0.0987799
	23.6	0.31413		0.203211		0.0990143
	23.8	0.313881		0.203461		0.0992692
	24	0.314228		0.203918		0.0999943
	24.2	0.314546		0.204454		0.100255
	24.4	0.315078		0.204932		0.100611
	24.6	0.314846		0.205297		0.101051
	24.8	0.314919		0.205572		0.101242
	25	0.314954		0.205953		0.101247
	25.2	0.314933		0.20599		0.100963
	25.4	0.315118		0.206207		0.101222
	25.6	0.315374		0.206457		0.101095
	25.8	0.31593		0.207059		0.101269
	26	0.316433		0.207973		0.101543
	26.2	0.317174		0.208865		0.102038
	26.4	0.317389		0.208901		0.102222
	26.6	0.317921		0.209437		0.102385
	26.8	0.318097		0.210087		0.102975
	27	0.318042		0.209969		0.103212
	27.2	0.318246		0.20994		0.103444
	27.4	0.318726		0.210341		0.103878
	27.6	0.319086		0.210476		0.104202
	27.8	0.318918		0.210794		0.104521
	28	0.318615		0.210548		0.104089
	28.2	0.318595		0.210655		0.104329
	28.4	0.318353		0.210889		0.104608
	28.6	0.318019		0.210789		0.104282
	28.8	0.317676		0.210827		0.104297
	29	0.317644		0.211082		0.104591
	29.2	0.317359		0.210899		0.104727
	29.4	0.318182		0.211637		0.105327
	29.6	0.31785		0.211817		0.105583
	29.8	0.318216		0.211922		0.105741
	30	0.318605		0.2125		0.106335
	30.2	0.318659		0.212861		0.106332
	30.4	0.318617		0.21318		0.106353
	30.6	0.318846		0.21354		0.106635
	30.8	0.318931		0.214286		0.107252
	31	0.319019		0.215042		0.107439
	31.2	0.319092		0.215143		0.107714
	31.4	0.319216		0.215835		0.108132
	31.6	0.318623		0.216218		0.10812
	31.8	0.318538		0.216215		0.108104
	32	0.318183		0.216284		0.107571
	32.2	0.318703		0.216564		0.108007
	32.4	0.318793		0.216893		0.108136
	32.6	0.319057		0.216982		0.108264
	32.8	0.318764		0.217064		0.108366
	33	0.318874		0.216931		0.108394
	33.2	0.318688		0.216739		0.108063
	33.4	0.319417		0.217125		0.108467
	33.6	0.318771		0.216342		0.108355
	33.8	0.319165		0.216223		0.108449
	34	0.31982		0.216623		0.108842
	34.2	0.319943		0.216702		0.108636
	34.4	0.320164		0.217098		0.108622
	34.6	0.319778		0.217074		0.108706
	34.8	0.319879		0.217797		0.10925
	35	0.320089		0.218125		0.109654
	35.2	0.319823		0.217848		0.10967
	35.4	0.320145		0.218565		0.110228
	35.6	0.320078		0.218835		0.110636
	35.8	0.320442		0.218967		0.110616
	36	0.320469		0.219597		0.110517
	36.2	0.320781		0.21975		0.11085
	36.4	0.320865		0.220119		0.111207
	36.6	0.321062		0.22039		0.111547
	36.8	0.321443		0.220791		0.11197
	37	0.321604		0.221089		0.112242
	37.2	0.321618		0.221236		0.112183
	37.4	0.321837		0.221678		0.11262
	37.6	0.321338		0.221193		0.112181
	37.8	0.3215		0.221209		0.112212
	38	0.321517		0.220528		0.111961
	38.2	0.32087		0.219994		0.111653
	38.4	0.320757		0.220486		0.112148
	38.6	0.320358		0.22003		0.11241
	38.8	0.320752		0.220038		0.112654
	39	0.32034		0.219577		0.112286
	39.2	0.319997		0.219301		0.112131
	39.4	0.320313		0.219259		0.112297
	39.6	0.319987		0.218897		0.112009
	39.8	0.320487		0.219361		0.111735
	40	0.320894		0.219704		0.112114
	40.2	0.321916		0.220247		0.112682
	40.4	0.322123		0.220708		0.113268
	40.6	0.322638		0.221066		0.11399
	40.8	0.323227		0.22196		0.114597
	41	0.323045		0.22244		0.114313
	41.2	0.323069		0.223047		0.114058
	41.4	0.32317		0.223197		0.113848
	41.6	0.322989		0.223076		0.11381
	41.8	0.32279		0.223473		0.114148
	42	0.322084		0.223096		0.114208
	42.2	0.321877		0.223402		0.1145
	42.4	0.321587		0.223816		0.114891
	42.6	0.321256		0.223395		0.114464
	42.8	0.321141		0.22322		0.113944
	43	0.32083		0.222766		0.11402
	43.2	0.320769		0.222702		0.114416
	43.4	0.320968		0.222771		0.114546
	43.6	0.320863		0.222628		0.114296
	43.8	0.321087		0.222455		0.114625
	44	0.321471		0.222762		0.115029
	44.2	0.321357		0.222612		0.114762
	44.4	0.320995		0.222742		0.114951
	44.6	0.321315		0.222564		0.115486
	44.8	0.321261		0.222827		0.115421
	45	0.32058		0.222805		0.115194
	45.2	0.320456		0.223322		0.115054
	45.4	0.320071		0.222885		0.115079
	45.6	0.320012		0.223568		0.115318
	45.8	0.319293		0.223467		0.115351
	46	0.319234		0.223588		0.115184
	46.2	0.319208		0.223494		0.11511
	46.4	0.319082		0.223295		0.115111
	46.6	0.31951		0.223564		0.115327
	46.8	0.319959		0.223571		0.115576
	47	0.320156		0.223591		0.116033
	47.2	0.319755		0.223698		0.116002
	47.4	0.319964		0.223817		0.115586
	47.6	0.319995		0.223241		0.115094
	47.8	0.320087		0.222665		0.115076
	48	0.320184		0.223135		0.114973
	48.2	0.320158		0.223071		0.114826
	48.4	0.320426		0.223294		0.114973
	48.6	0.320388		0.222731		0.114347
	48.8	0.32023		0.223077		0.114305
	49	0.320369		0.223031		0.114137
	49.2	0.320743		0.22364		0.114123
	49.4	0.320763		0.223544		0.11434
	49.6	0.320967		0.224373		0.114607
	49.8	0.321035		0.224729		0.114998
	50	0.320983		0.225094		0.114971
	50.2	0.320489		0.224682		0.1153
	50.4	0.320597		0.224959		0.116064
	50.6	0.320747		0.224863		0.116595
	50.8	0.320587		0.224916		0.116775
	51	0.320393		0.22487		0.116919
	51.2	0.319599		0.224078		0.116527
	51.4	0.319736		0.223892		0.116652
	51.6	0.319738		0.22361		0.116989
	51.8	0.319615		0.223477		0.116987
	52	0.319457		0.223747		0.116913
	52.2	0.320157		0.2238		0.116985
	52.4	0.319767		0.223202		0.116283
	52.6	0.319466		0.2228		0.115907
	52.8	0.319447		0.223281		0.116801
	53	0.319835		0.223533		0.116642
	53.2	0.319674		0.224098		0.116769
	53.4	0.319646		0.224338		0.116572
	53.6	0.319812		0.225021		0.116835
	53.8	0.319566		0.225089		0.116702
	54	0.319151		0.225019		0.116791
	54.2	0.318982		0.224842		0.117113
	54.4	0.318764		0.2246		0.117104
	54.6	0.318409		0.224245		0.116508
	54.8	0.317931		0.224234		0.116198
	55	0.317155		0.223903		0.115983
	55.2	0.316418		0.223652		0.115676
	55.4	0.316942		0.224606		0.116524
	55.6	0.317285		0.224912		0.116576
	55.8	0.317323		0.224717		0.116377
	56	0.317986		0.224849		0.116721
	56.2	0.31831		0.224517		0.116821
	56.4	0.317845		0.224198		0.11649
	56.6	0.318174		0.224544		0.117058
	56.8	0.318584		0.224777		0.11781
	57	0.319038		0.224877		0.117973
	57.2	0.319223		0.224801		0.117882
	57.4	0.319302		0.22469		0.118155
	57.6	0.319148		0.224517		0.118533
	57.8	0.319048		0.224222		0.118883
	58	0.319282		0.224605		0.119154
	58.2	0.318912		0.22416		0.11879
	58.4	0.318083		0.223649		0.118435
	58.6	0.317822		0.224098		0.118684
	58.8	0.317351		0.224152		0.1185
	59	0.317285		0.224714		0.118961
	59.2	0.317741		0.225214		0.119109
	59.4	0.318435		0.225648		0.119243
	59.6	0.318507		0.225428		0.118848
	59.8	0.318771		0.225337		0.118599
	60	0.319133		0.225499		0.118585
	60.2	0.318834		0.225274		0.118131
	60.4	0.319271		0.225859		0.118417
	60.6	0.319657		0.226355		0.119178
	60.8	0.319588		0.226282		0.119555
	61	0.319622		0.226535		0.119817
	61.2	0.31933		0.226151		0.119519
	61.4	0.319247		0.225886		0.119536
	61.6	0.319327		0.225996		0.119526
	61.8	0.319498		0.225854		0.119646
	62	0.31937		0.225833		0.119421
	62.2	0.318534		0.224984		0.119081
	62.4	0.318304		0.224851		0.119139
	62.6	0.318267		0.225109		0.118874
	62.8	0.318208		0.22515		0.11863
	63	0.318794		0.225549		0.119109
	63.2	0.318693		0.225523		0.119077
	63.4	0.318872		0.225638		0.119126
	63.6	0.31887		0.225601		0.119222
	63.8	0.319103		0.225526		0.118992
	64	0.318576		0.225664		0.119062
	64.2	0.318369		0.225769		0.119195
	64.4	0.318033		0.226164		0.119151
	64.6	0.318131		0.226612		0.119504
	64.8	0.318032		0.226806		0.119827
	65	0.318221		0.226747		0.119684
	65.2	0.317959		0.226066		0.118823
	65.4	0.317664		0.225829		0.118281
	65.6	0.31798		0.225899		0.118382
	65.8	0.317843		0.22558		0.118342
	66	0.317718		0.225578		0.118336
	66.2	0.317412		0.225148		0.117924
	66.4	0.317515		0.225265		0.118088
	66.6	0.317698		0.225236		0.1181
	66.8	0.318172		0.225891		0.11873
	67	0.318703		0.226248		0.11932
	67.2	0.318422		0.225781		0.119454
	67.4	0.318994		0.225726		0.119433
	67.6	0.319223		0.225438		0.119344
	67.8	0.319125		0.225105		0.119274
	68	0.319018		0.225295		0.119843
	68.2	0.318867		0.225156		0.119669
	68.4	0.318791		0.225474		0.119717
	68.6	0.318757		0.22545		0.120387
	68.8	0.318306		0.225127		0.120622
	69	0.318259		0.224987		0.120509
	69.2	0.317749		0.2249		0.119929
	69.4	0.317345		0.224864		0.119686
	69.6	0.317491		0.224918		0.119716
	69.8	0.317112		0.225089		0.119905
	70	0.317103		0.225595		0.120217
	70.2	0.316839		0.225978		0.120227
	70.4	0.316886		0.226862		0.120682
	70.6	0.31702		0.227246		0.120848
	70.8	0.316881		0.227499		0.121119
	71	0.316654		0.226656		0.121005
	71.2	0.316534		0.226053		0.120517
	71.4	0.317308		0.226364		0.120703
	71.6	0.317851		0.226432		0.121074
	71.8	0.317896		0.226187		0.12119
	72	0.318279		0.226129		0.121236
	72.2	0.31801		0.225856		0.120801
	72.4	0.317893		0.225762		0.120818
	72.6	0.317363		0.22564		0.120757
	72.8	0.317415		0.225579		0.120333
	73	0.317673		0.225384		0.120087
	73.2	0.317635		0.225005		0.119284
	73.4	0.317171		0.224112		0.11854
	73.6	0.317017		0.224132		0.118481
	73.8	0.317334		0.224543		0.118621
	74	0.317273		0.22489		0.118595
	74.2	0.316978		0.224857		0.11858
	74.4	0.316914		0.224776		0.118749
	74.6	0.316273		0.224106		0.11903
	74.8	0.315911		0.22368		0.119435
	75	0.315925		0.223746		0.119923
	75.2	0.315824		0.223882		0.120116
	75.4	0.315466		0.223831		0.120173
	75.6	0.315552		0.223932		0.120303
	75.8	0.315128		0.223767		0.120103
	76	0.31508		0.224004		0.119934
	76.2	0.315145		0.224516		0.120073
	76.4	0.315423		0.225188		0.120543
	76.6	0.315263		0.225176		0.120376
	76.8	0.315289		0.224945		0.120276
	77	0.315168		0.224707		0.120051
	77.2	0.314474		0.22428		0.119345
	77.4	0.314519		0.224359		0.119185
	77.6	0.314751		0.224693		0.119441
	77.8	0.315191		0.224566		0.119264
	78	0.315137		0.22435		0.119361
	78.2	0.315515		0.224343		0.119711
	78.4	0.315377		0.223735		0.119731
	78.6	0.315008		0.223551		0.119825
	78.8	0.315321		0.223543		0.119948
	79	0.315468		0.223095		0.11969
	79.2	0.314906		0.222744		0.119585
	79.4	0.314996		0.222762		0.119495
	79.6	0.315648		0.222979		0.120175
	79.8	0.3155		0.222918		0.120002
	80	0.315904		0.223576		0.120388
	80.2	0.315877		0.223929		0.120557
	80.4	0.315692		0.223905		0.120442
	80.6	0.314622		0.223411		0.120145
	80.8	0.314243		0.223648		0.120392
	81	0.313933		0.223779		0.120004
	81.2	0.313437		0.22361		0.119801
	81.4	0.313687		0.223892		0.120202
	81.6	0.313747		0.223953		0.120379
	81.8	0.313564		0.224087		0.120144
	82	0.313236		0.224215		0.120133
	82.2	0.31332		0.22402		0.119979
	82.4	0.313343		0.224039		0.119633
	82.6	0.313406		0.224115		0.118849
	82.8	0.314075		0.224467		0.118987
	83	0.314478		0.224748		0.119401
	83.2	0.31481		0.225256		0.119842
	83.4	0.315348		0.225154		0.119957
	83.6	0.315368		0.225317		0.120118
	83.8	0.315334		0.225077		0.119704
	84	0.315869		0.225474		0.120011
	84.2	0.315895		0.224976		0.119818
	84.4	0.315868		0.224893		0.120154
	84.6	0.3155		0.224532		0.120472
	84.8	0.315941		0.22479		0.12076
	85	0.316079		0.224625		0.120681
	85.2	0.316006		0.224159		0.120909
	85.4	0.316312		0.224253		0.121284
	85.6	0.315723		0.224069		0.121175
	85.8	0.315143		0.223906		0.121195
	86	0.315213		0.224025		0.120951
	86.2	0.315002		0.224555		0.120507
	86.4	0.31479		0.224835		0.120453
	86.6	0.31425		0.224355		0.119783
	86.8	0.314116		0.224581		0.119964
	87	0.313774		0.224442		0.120088
	87.2	0.313554		0.224455		0.119678
	87.4	0.313359		0.224463		0.1194
	87.6	0.313304		0.224321		0.118948
	87.8	0.313779		0.22389		0.119068
	88	0.313731		0.223655		0.118686
	88.2	0.313864		0.223205		0.118787
	88.4	0.313804		0.223137		0.119135
	88.6	0.314155		0.222874		0.119423
	88.8	0.314534		0.223223		0.119827
	89	0.314718		0.223199		0.119755
	89.2	0.315024		0.223355		0.120263
	89.4	0.315506		0.223713		0.120616
	89.6	0.314644		0.223344		0.12009
	89.8	0.314667		0.223911		0.120173
	90	0.314452		0.224437		0.119913
	90.2	0.313939		0.224634		0.119722
	90.4	0.313782		0.224624		0.120097
	90.6	0.313145		0.224226		0.119572
	90.8	0.312734		0.224386		0.119257
	91	0.312802		0.224538		0.119341
	91.2	0.312791		0.224512		0.118934
	91.4	0.312624		0.223871		0.118681
	91.6	0.312555		0.223143		0.118298
	91.8	0.313025		0.222842		0.118433
	92	0.312613		0.222309		0.118086
	92.2	0.313387		0.222408		0.118679
	92.4	0.314146		0.222034		0.119106
	92.6	0.314813		0.222076		0.119722
	92.8	0.315623		0.222901		0.120203
	93	0.315906		0.222784		0.120008
	93.2	0.316508		0.223001		0.120093
	93.4	0.317013		0.223129		0.120436
	93.6	0.316688		0.223298		0.120259
	93.8	0.316997		0.223706		0.121122
	94	0.317231		0.22366		0.121478
	94.2	0.317137		0.223838		0.121623
	94.4	0.316469		0.223771		0.121622
	94.6	0.315632		0.223635		0.121126
	94.8	0.315404		0.223814		0.120767
	95	0.315151		0.223743		0.12036
	95.2	0.314868		0.223463		0.120089
	95.4	0.314587		0.22309		0.119733
	95.6	0.314169		0.222826		0.119272
	95.8	0.314021		0.222487		0.118997
	96	0.31339		0.222229		0.118813
	96.2	0.313838		0.221838		0.118599
	96.4	0.314059		0.221439		0.118256
	96.6	0.313786		0.221296		0.118037
	96.8	0.313786		0.221124		0.117834
	97	0.313381		0.220318		0.117304
	97.2	0.313535		0.220624		0.117494
	97.4	0.313052		0.220444		0.117819
	97.6	0.31309		0.220556		0.118205
	97.8	0.312693		0.22027		0.118371
	98	0.312277		0.220239		0.118304
	98.2	0.311754		0.220466		0.118484
	98.4	0.311388		0.220537		0.118626
	98.6	0.311462		0.221076		0.119045
	98.8	0.311725		0.221257		0.119521
	99	0.312049		0.221656		0.120097
	99.2	0.312454		0.221811		0.120956
	99.4	0.312467		0.221896		0.12138
	99.6	0.312576		0.221982		0.121994
	99.8	0.312888		0.221948		0.122491
	100	0.312888		0.221948		0.122491
	100.2	0.309909	0.30922	0.219724	0.219332	0.12086	0.118818
	100.4	0.306867	0.305828	0.218092	0.216945	0.119332	0.117628
	100.6	0.303789	0.302474	0.215689	0.214583	0.117683	0.11645
	100.8	0.300145	0.299156	0.213097	0.212248	0.115999	0.115284
	101	0.29639	0.295874	0.210205	0.209937	0.114269	0.114129
	101.2	0.29252	0.292629	0.207375	0.207652	0.112329	0.112986
	101.4	0.288624	0.289419	0.204286	0.205392	0.110699	0.111854
	101.6	0.284314	0.286244	0.201132	0.203156	0.109091	0.110734
	101.8	0.279904	0.283104	0.19824	0.200945	0.10757	0.109625
	102	0.276089	0.279998	0.195394	0.198758	0.106378	0.108527
	102.2	0.272736	0.276927	0.193113	0.196594	0.105596	0.10744
	102.4	0.269673	0.273889	0.190945	0.194454	0.104605	0.106364
	102.6	0.26676	0.270885	0.189135	0.192338	0.104218	0.105299
	102.8	0.264015	0.267914	0.186966	0.190244	0.10337	0.104244
	103	0.261429	0.264975	0.185472	0.188173	0.102622	0.1032
	103.2	0.2579	0.262068	0.18323	0.186125	0.100904	0.102167
	103.4	0.255491	0.259193	0.181275	0.184099	0.100147	0.101144
	103.6	0.252472	0.25635	0.179228	0.182095	0.0989691	0.100131
	103.8	0.249527	0.253538	0.17729	0.180113	0.0975148	0.0991279
	104	0.24657	0.250757	0.175937	0.178152	0.0963218	0.0981351
	104.2	0.243368	0.248006	0.173596	0.176213	0.0949023	0.0971522
	104.4	0.240767	0.245286	0.17242	0.174295	0.0940135	0.0961792
	104.6	0.237967	0.242595	0.16979	0.172398	0.0928134	0.095216
	104.8	0.235661	0.239934	0.168585	0.170521	0.0920876	0.0942624
	105	0.232698	0.237302	0.166091	0.168665	0.0907213	0.0933183
	105.2	0.22981	0.234699	0.164028	0.166829	0.0894719	0.0923837
	105.4	0.227251	0.232125	0.161982	0.165013	0.0887288	0.0914585
	105.6	0.22417	0.229579	0.160237	0.163217	0.087681	0.0905425
	105.8	0.221456	0.22706	0.158677	0.161441	0.0865498	0.0896357
	106	0.219239	0.22457	0.157061	0.159683	0.0858387	0.088738
	106.2	0.216768	0.222106	0.155613	0.157945	0.0851998	0.0878493
	106.4	0.214352	0.21967	0.154164	0.156226	0.0848086	0.0869695
	106.6	0.212075	0.21726	0.152333	0.154525	0.0843892	0.0860985
	106.8	0.209579	0.214877	0.150336	0.152843	0.0834881	0.0852362
	107	0.207216	0.21252	0.148831	0.15118	0.082326	0.0843825
	107.2	0.20549	0.210189	0.146426	0.149534	0.0812222	0.0835374
	107.4	0.203538	0.207883	0.144435	0.147906	0.0805947	0.0827008
	107.6	0.20099	0.205603	0.142712	0.146296	0.0797604	0.0818725
	107.8	0.199073	0.203347	0.141358	0.144704	0.0791763	0.0810525
	108	0.19719	0.201117	0.13993	0.143129	0.0785516	0.0802408
	108.2	0.194705	0.198911	0.13781	0.141571	0.077826	0.0794372
	108.4	0.192738	0.196729	0.136524	0.14003	0.0773899	0.0786416
	108.6	0.190971	0.194571	0.135237	0.138506	0.0765706	0.077854
	108.8	0.189484	0.192437	0.134091	0.136998	0.0756721	0.0770743
	109	0.187304	0.190326	0.132015	0.135507	0.0748061	0.0763024
	109.2	0.185277	0.188238	0.130512	0.134032	0.0738406	0.0755382
	109.4	0.183668	0.186173	0.129268	0.132573	0.0730729	0.0747816
	109.6	0.181444	0.184131	0.128086	0.13113	0.0721638	0.0740327
	109.8	0.179359	0.182111	0.12644	0.129703	0.0713404	0.0732912
	110	0.177483	0.180113	0.124915	0.128291	0.0708445	0.0725572
	110.2	0.175044	0.178138	0.123406	0.126894	0.0702739	0.0718305
	110.4	0.172675	0.176184	0.122048	0.125513	0.0696634	0.0711111
	110.6	0.170567	0.174251	0.120468	0.124147	0.0684694	0.070399
	110.8	0.168012	0.17234	0.118802	0.122796	0.06708	0.0696939
	111	0.166312	0.170449	0.117662	0.121459	0.066178	0.0689959
	111.2	0.16487	0.168579	0.11648	0.120137	0.065673	0.0683049
	111.4	0.162728	0.16673	0.115083	0.118829	0.065125	0.0676208
	111.6	0.16127	0.164901	0.114572	0.117536	0.0648821	0.0669436
	111.8	0.160241	0.163092	0.113556	0.116256	0.0645016	0.0662731
	112	0.158891	0.161303	0.112527	0.114991	0.0642045	0.0656094
	112.2	0.15711	0.159534	0.11165	0.113739	0.0633489	0.0649523
	112.4	0.156148	0.157784	0.111172	0.112501	0.062908	0.0643018
	112.6	0.154659	0.156053	0.110134	0.111277	0.0618801	0.0636578
	112.8	0.153111	0.154341	0.108629	0.110065	0.0611382	0.0630203
	113	0.151774	0.152648	0.107752	0.108867	0.0607055	0.0623891
	113.2	0.150059	0.150974	0.106553	0.107682	0.0599403	0.0617643
	113.4	0.148918	0.149318	0.105954	0.10651	0.0600112	0.0611457
	113.6	0.146908	0.14768	0.104966	0.105351	0.0599043	0.0605333
	113.8	0.14531	0.14606	0.10378	0.104204	0.0598395	0.0599271
	114	0.144217	0.144458	0.103036	0.10307	0.0600895	0.0593269
	114.2	0.14207	0.142873	0.101826	0.101948	0.0594618	0.0587327
	114.4	0.140519	0.141306	0.1008	0.100838	0.0590575	0.0581445
	114.6	0.13897	0.139756	0.0996987	0.0997405	0.0583216	0.0575622
	114.8	0.136834	0.138223	0.0983349	0.0986548	0.057348	0.0569857
	115	0.135314	0.136707	0.0977631	0.097581	0.0571102	0.056415
	115.2	0.13387	0.135207	0.0965902	0.0965188	0.0562595	0.05585
	115.4	0.132614	0.133724	0.0948865	0.0954682	0.055505	0.0552906
	115.6	0.132001	0.132257	0.0942608	0.094429	0.0551339	0.0547369
	115.8	0.130847	0.130806	0.0931747	0.0934012	0.0546655	0.0541887
	116	0.129441	0.129372	0.0922859	0.0923845	0.0540795	0.053646
	116.2	0.127792	0.127952	0.0911908	0.0913789	0.0531548	0.0531087
	116.4	0.126823	0.126549	0.0903722	0.0903842	0.0527273	0.0525768
	116.6	0.125607	0.125161	0.0893534	0.0894004	0.0516358	0.0520502
	116.8	0.124603	0.123788	0.0887669	0.0884273	0.0515104	0.0515289
	117	0.123738	0.12243	0.0882972	0.0874647	0.0511582	0.0510129
	117.2	0.122753	0.121087	0.0876688	0.0865127	0.0510799	0.050502
	117.4	0.121268	0.119759	0.0869503	0.085571	0.0510087	0.0499962
	117.6	0.1198	0.118445	0.0866468	0.0846396	0.0508755	0.0494955
	117.8	0.118808	0.117146	0.0859266	0.0837182	0.0508933	0.0489998
	118	0.117653	0.115861	0.0851745	0.082807	0.0505866	0.048509
	118.2	0.115859	0.11459	0.0837509	0.0819056	0.0498475	0.0480232
	118.4	0.114592	0.113333	0.0828327	0.0810141	0.0493448	0.0475422
	118.6	0.113015	0.11209	0.0814588	0.0801323	0.0485613	0.0470661
	118.8	0.111233	0.11086	0.0800058	0.07926	0.0479199	0.0465947
	119	0.110121	0.109644	0.0790351	0.0783973	0.0477714	0.0461281
	119.2	0.109586	0.108441	0.0780997	0.0775439	0.0478351	0.0456661
	119.4	0.10911	0.107252	0.0772263	0.0766998	0.0480876	0.0452087
	119.6	0.108266	0.106075	0.0763962	0.075865	0.0477496	0.044756
	119.8	0.107008	0.104912	0.0753974	0.0750392	0.047192	0.0443077
	120	0.105992	0.103761	0.0750129	0.0742224	0.0469827	0.043864
	120.2	0.104661		0.0742432		0.0468406
	120.4	0.104081		0.0739946		0.0466664
	120.6	0.10334		0.0730712		0.046161
	120.8	0.102125		0.0722321		0.0459127
	121	0.101611		0.0716264		0.0456395
	121.2	0.100703		0.0711873		0.0453067
	121.4	0.099778		0.070871		0.0450924
	121.6	0.0985483		0.0709361		0.0444506
	121.8	0.0975527		0.0702716		0.0438936
	122	0.0966418		0.07		0.0433475
	122.2	0.0952535		0.0685135		0.0423502
	122.4	0.0941624		0.0678588		0.0414853
	122.6	0.0931158		0.0669545		0.0409864
	122.8	0.0924306		0.0662191		0.0408227
	123	0.0920118		0.0654909		0.0406778
	123.2	0.0919608		0.0647908		0.0404172
	123.4	0.0910613		0.0638713		0.0398036
	123.6	0.0901309		0.062997		0.0390926
	123.8	0.0891886		0.0626556		0.038775
	124	0.0882551		0.0623925		0.038789
	124.2	0.0870258		0.0610633		0.0384032
	124.4	0.0866178		0.0603708		0.0379714
	124.6	0.0861567		0.0594296		0.0377645
	124.8	0.0855261		0.0593391		0.0379485
	125	0.0847565		0.0585515		0.0377199
	125.2	0.0837012		0.0579425		0.0376975
	125.4	0.0824308		0.0571065		0.0372063
	125.6	0.0812836		0.0568416		0.0366636
	125.8	0.0806901		0.056531		0.0364758
	126	0.0794333		0.0555568		0.0361049
	126.2	0.0781603		0.054481		0.0353649
	126.4	0.0769443		0.0540287		0.0348549
	126.6	0.0763296		0.0532369		0.0345572
	126.8	0.0758739		0.0527506		0.0346813
	127	0.0751665		0.0522423		0.0340514
	127.2	0.0745528		0.0518807		0.0338217
	127.4	0.0735807		0.0520106		0.0339124
	127.6	0.0727146		0.0517585		0.0336163
	127.8	0.0719905		0.0516908		0.0330983
	128	0.0717267		0.0514968		0.0327596
	128.2	0.0710811		0.0511333		0.0322839
	128.4	0.0712001		0.0519437		0.0326451
	128.6	0.0708436		0.0515374		0.0328935
	128.8	0.070272		0.0516467		0.033029
	129	0.0692812		0.0508464		0.0323504
	129.2	0.0689058		0.0503287		0.0323342
	129.4	0.0680046		0.0498739		0.0317281
	129.6	0.0675602		0.0496545		0.0314161
	129.8	0.0662472		0.0488288		0.0311816
	130	0.0654214		0.0480359		0.0312554
	130.2	0.0651042		0.0476548		0.0311155
	130.4	0.0640105		0.0464078		0.0306151
	130.6	0.0637733		0.0456276		0.030606
	130.8	0.0625722		0.0448599		0.0303068
	131	0.0619133		0.0442169		0.0299572
	131.2	0.061206		0.0438322		0.0301214
	131.4	0.0607016		0.0433784		0.0299644
	131.6	0.0606723		0.0429559		0.0298163
	131.8	0.0606171		0.0425546		0.0295378
	132	0.0604595		0.0421643		0.0296647
	132.2	0.0601832		0.0417686		0.0296497
	132.4	0.0602556		0.0419238		0.0301307
	132.6	0.059466		0.0413718		0.0295344
	132.8	0.0590287		0.0412772		0.0288844
	133	0.0583125		0.0411296		0.0279477
	133.2	0.0575647		0.0405541		0.0274777
	133.4	0.0569493		0.0403585		0.0270875
	133.6	0.0564542		0.0404679		0.0268015
	133.8	0.0557879		0.0402722		0.0269287
	134	0.0555405		0.0400256		0.0266518
	134.2	0.0548887		0.0398605		0.0259985
	134.4	0.0537837		0.0394801		0.0255283
	134.6	0.0533445		0.0387881		0.0252798
	134.8	0.0522956		0.0383092		0.0252886
	135	0.0515886		0.038022		0.0251551
	135.2	0.0512337		0.0376778		0.0253121
	135.4	0.0508397		0.0370991		0.025593
	135.6	0.0510623		0.0368393		0.0258774
	135.8	0.0506088		0.0360556		0.0256733
	136	0.0502294		0.0351196		0.0260124
	136.2	0.0501198		0.0345444		0.0259827
	136.4	0.0495521		0.0342767		0.0257446
	136.6	0.0490746		0.0342661		0.0253747
	136.8	0.0484288		0.0336353		0.0250721
	137	0.0478887		0.0333421		0.0248962
	137.2	0.0478557		0.0331521		0.0251746
	137.4	0.0479105		0.0335213		0.0254112
	137.6	0.0473861		0.0335768		0.0257515
	137.8	0.0466506		0.0334792		0.0259988
	138	0.0458575		0.033279		0.0256107
	138.2	0.0455364		0.0335752		0.0254491
	138.4	0.045099		0.0334984		0.025709
	138.6	0.0446467		0.0326791		0.025553
	138.8	0.04375		0.0328321		0.0256493
	139	0.0430663		0.0327713		0.0253208
	139.2	0.0430777		0.0323349		0.0255287
	139.4	0.0427185		0.0321332		0.0252998
	139.6	0.0426945		0.031863		0.025032
	139.8	0.0424555		0.0311495		0.0250045
	140	0.0421754		0.0306187		0.024871
	140.2	0.0422961		0.0304754		0.0246797
	140.4	0.0422498		0.0304544		0.0243149
	140.6	0.0420476		0.029985		0.0236911
	140.8	0.0415175		0.0293808		0.0229572
	141	0.0415235		0.0291274		0.0229548
	141.2	0.0415873		0.0292476		0.0230168
	141.4	0.041099		0.0289649		0.0228788
	141.6	0.0405937		0.0285115		0.0225454
	141.8	0.0403463		0.0282528		0.0220427
	142	0.0398447		0.0278893		0.0213414
	142.2	0.0395792		0.0278448		0.0213141
	142.4	0.0390215		0.0277636		0.0210795
	142.6	0.03851		0.0273612		0.0208169
	142.8	0.0377445		0.0276717		0.0210188
	143	0.037323		0.027655		0.0211252
	143.2	0.0370172		0.0275625		0.0213698
	143.4	0.0370104		0.0281915		0.0216684
	143.6	0.0364195		0.0282465		0.0218629
	143.8	0.0364463		0.0284711		0.0221616
	144	0.0360609		0.0285323		0.021829
	144.2	0.0355682		0.0285963		0.0221014
	144.4	0.0352877		0.0281085		0.0219068
	144.6	0.0347715		0.0276127		0.0216842
	144.8	0.0348318		0.0276068		0.0220603
	145	0.0345201		0.0273549		0.022266
	145.2	0.0342037		0.0274025		0.0220574
	145.4	0.0336725		0.027052		0.0213751
	145.6	0.0336848		0.0265635		0.020808
	145.8	0.0334805		0.0259258		0.0205849
	146	0.0330723		0.0257445		0.0204227
	146.2	0.0333232		0.025673		0.0205621
	146.4	0.0332396		0.0253754		0.0206582
	146.6	0.0332846		0.0252407		0.0209912
	146.8	0.0327943		0.0252525		0.0213162
	147	0.0331733		0.0253269		0.0215708
	147.2	0.0337068		0.025625		0.0217953
	147.4	0.0342015		0.0260583		0.0222226
	147.6	0.0341071		0.0261353		0.0221723
	147.8	0.0341852		0.0259236		0.0221572
	148	0.0336545		0.0253335		0.0216223
	148.2	0.0335291		0.0252748		0.0217837
	148.4	0.0333632		0.0245315		0.0217884
	148.6	0.0333452		0.0249273		0.0217933
	148.8	0.0332052		0.0247841		0.0214476
	149	0.0327196		0.0247459		0.0210794
	149.2	0.0328136		0.0248822		0.0209101
	149.4	0.0329403		0.0246912		0.0208098
	149.6	0.033215		0.024345		0.0207658
	149.8	0.0326383		0.0240274		0.0209017
	150	0.0326513		0.0237906		0.0211754
	150.2	0.0322227		0.0236946		0.0211895
	150.4	0.0314431		0.0231714		0.0215614
	150.6	0.0310564		0.0227395		0.021142
	150.8	0.0300878		0.0220948		0.0205066
	151	0.0301674		0.0219391		0.0205032
	151.2	0.0301462		0.0220205		0.0211858
	151.4	0.0295634		0.0211643		0.0209531
	151.6	0.0289547		0.0207836		0.0204374
	151.8	0.0287134		0.0204503		0.020499
	152	0.0285		0.0205386		0.0204958
	152.2	0.0283424		0.0206162		0.0205404
	152.4	0.0277193		0.0204783		0.0205723
	152.6	0.0277489		0.0210621		0.0204945
	152.8	0.0277498		0.0209299		0.0205342
	153	0.0275735		0.0212036		0.0204182
	153.2	0.0279091		0.0213463		0.0205013
	153.4	0.0276411		0.0215502		0.020397
	153.6	0.0274523		0.0214589		0.020399
	153.8	0.0270065		0.0213271		0.0203331
	154	0.026918		0.0212508		0.0198688
	154.2	0.0260469		0.0214121		0.0194121
	154.4	0.0260984		0.0212234		0.0194581
	154.6	0.0258891		0.0208374		0.0190049
	154.8	0.0251669		0.0205113		0.0186807
	155	0.0256551		0.0206316		0.0193279
	155.2	0.0254899		0.0201674		0.0195547
	155.4	0.0251012		0.0193695		0.0190429
	155.6	0.0254477		0.020075		0.019614
	155.8	0.0260198		0.020266		0.0203342
	156	0.0258978		0.0206322		0.0203882
	156.2	0.025696		0.0203511		0.0200942
	156.4	0.0254264		0.0202901		0.0200337
	156.6	0.02556		0.0205949		0.0201484
	156.8	0.0254493		0.0201279		0.0199663
	157	0.0249602		0.0194136		0.0191712
	157.2	0.0250443		0.0190176		0.0192604
	157.4	0.024447		0.0182179		0.0188792
	157.6	0.0238803		0.0174159		0.0186134
	157.8	0.0237194		0.0172778		0.0181498
	158	0.0229882		0.0171306		0.017635
	158.2	0.0224094		0.0171264		0.0182387
	158.4	0.0225187		0.0172453		0.0186541
	158.6	0.0221699		0.0169342		0.0189849
	158.8	0.0222281		0.01691		0.0189176
	159	0.0223251		0.0167069		0.0188924
	159.2	0.0220687		0.0165377		0.0189362
	159.4	0.022029		0.0165621		0.0187667
	159.6	0.0222045		0.016668		0.0188098
	159.8	0.0217151		0.0168176		0.0190184
	160	0.0213929		0.0165003		0.0184072
	160.2	0.0214999		0.0159599		0.0179059
	160.4	0.0216046		0.0165535		0.0182399
	160.6	0.0215057		0.0166945		0.0180306
	160.8	0.0213404		0.0163078		0.0177037
	161	0.0216135		0.0164134		0.0175372
	161.2	0.0213025		0.016345		0.0178085
	161.4	0.0212233		0.0163152		0.0179115
	161.6	0.0213626		0.0165375		0.0180189
	161.8	0.0214748		0.0168944		0.0180455
	162	0.0211427		0.0169766		0.018149
	162.2	0.0210824		0.0174406		0.0187091
	162.4	0.0206337		0.0179881		0.0188094
	162.6	0.0205209		0.0179936		0.0189256
	162.8	0.0205669		0.0181572		0.0188807
	163	0.0200314		0.0178074		0.0182273
	163.2	0.019834		0.0177602		0.0180321
	163.4	0.0192967		0.0172454		0.0171724
	163.6	0.0191216		0.0173008		0.0171645
	163.8	0.0188732		0.0175488		0.0176011
	164	0.0194062		0.0172201		0.0173836
	164.2	0.0196562		0.0175238		0.0177551
	164.4	0.0194868		0.0181211		0.0188004
	164.6	0.0198015		0.0183479		0.0187969
	164.8	0.0204138		0.018584		0.0197244
	165	0.0209877		0.0193025		0.0204816
	165.2	0.0207667		0.0185666		0.021137
	165.4	0.0214858		0.0187635		0.0217941
	165.6	0.0217235		0.0181797		0.0220066
	165.8	0.0218345		0.0178384		0.022034
	166	0.0218608		0.0178857		0.0220624
	166.2	0.0209618		0.0182113		0.021949
	166.4	0.0204121		0.0180649		0.0217701
	166.6	0.0206817		0.0179575		0.021848
	166.8	0.0204183		0.0180832		0.0215267
	167	0.0195896		0.0176642		0.0206489
	167.2	0.0190324		0.0174691		0.0203905
	167.4	0.0189827		0.0174903		0.0200752
	167.6	0.0189344		0.0178932		0.0200888
	167.8	0.0185837		0.0174276		0.0200424
	168	0.0181183		0.0170616		0.0196851
	168.2	0.0179267		0.016609		0.019652
	168.4	0.0175013		0.0166485		0.0195243
	168.6	0.0178643		0.0170685		0.0197535
	168.8	0.0177172		0.0169957		0.0201009
	169	0.0178609		0.0171424		0.0201409
	169.2	0.0176861		0.0161037		0.020094
	169.4	0.0178217		0.0159262		0.0198419
	169.6	0.0176437		0.0149707		0.0192752
	169.8	0.0176078		0.014663		0.018538
	170	0.0172173		0.014638		0.0181162
	170.2	0.0170067		0.0146131		0.0182292
	170.4	0.017805		0.0147724		0.0183946
	170.6	0.0180499		0.0149403		0.0186692
	170.8	0.0176822		0.0148323		0.0185449
	171	0.0173653		0.0146328		0.0187033
	171.2	0.0180018		0.0151095		0.0192549
	171.4	0.0181079		0.0153563		0.0195158
	171.6	0.0182005		0.0153872		0.0192972
	171.8	0.0180732		0.0152008		0.0193978
	172	0.0181262		0.0155538		0.0192874
	172.2	0.0187938		0.0158661		0.0193677
	172.4	0.0186511		0.0163044		0.0197106
	172.6	0.0189566		0.0166151		0.0202943
	172.8	0.0185679		0.0163357		0.0197879
	173	0.0184534		0.0162587		0.0195375
	173.2	0.0176145		0.0153947		0.0187827
	173.4	0.0174909		0.0150921		0.0185732
	173.6	0.0174971		0.0148736		0.018208
	173.8	0.0173964		0.0151737		0.018182
	174	0.0173873		0.015366		0.0186262
	174.2	0.0180885		0.0159131		0.0189835
	174.4	0.0180986		0.0161558		0.01894
	174.6	0.0179966		0.0164162		0.0193358
	174.8	0.0177682		0.0166287		0.0195777
	175	0.0178455		0.0168563		0.0198408
	175.2	0.0183802		0.0172281		0.0201755
	175.4	0.0183511		0.0172794		0.0203124
	175.6	0.0186195		0.0175188		0.0204144
	175.8	0.0186056		0.0179362		0.0207981
	176	0.0185355		0.0179772		0.020667
	176.2	0.018481		0.0179223		0.0211997
	176.4	0.018666		0.0179314		0.0216277
	176.6	0.018574		0.0180715		0.0215024
	176.8	0.0180848		0.017758		0.021239
	177	0.01803		0.0174674		0.0210926
	177.2	0.0178154		0.0173977		0.0211764
	177.4	0.0180414		0.017239		0.02114
	177.6	0.01779		0.0172958		0.0208827
	177.8	0.0174119		0.0169583		0.0204399
	178	0.017483		0.0164939		0.0201503
	178.2	0.0176839		0.0165847		0.0197439
	178.4	0.0174996		0.0159201		0.0191848
	178.6	0.0177728		0.0162372		0.019469
	178.8	0.0173692		0.0158819		0.0189155
	179	0.0168607		0.0150988		0.0183191
	179.2	0.0170362		0.015339		0.0184122
	179.4	0.0170016		0.0155057		0.0185917
	179.6	0.0170434		0.0154589		0.018745
	179.8	0.0170087		0.0158105		0.0189544
	180	0.0169673		0.0156042		0.019474
	180.2	0.0174994		0.0160714		0.0202874
	180.4	0.0180122		0.0162976		0.0206056
	180.6	0.0172947		0.0161605		0.0206952
	180.8	0.0170498		0.0159777		0.0211156
	181	0.016816		0.0158233		0.0214317
	181.2	0.016862		0.0162797		0.021812
	181.4	0.0163138		0.0153611		0.0212822
	181.6	0.0162866		0.0156057		0.0211547
	181.8	0.0163244		0.0151086		0.0206923
	182	0.0163778		0.0150397		0.0208224
	182.2	0.015992		0.0151203		0.0204607
	182.4	0.0159845		0.014755		0.019945
	182.6	0.015742		0.0151214		0.019754
	182.8	0.0153912		0.0149208		0.0192571
	183	0.0155081		0.0148587		0.0188417
	183.2	0.0164348		0.0155801		0.0192942
	183.4	0.0167479		0.0158635		0.0190439
	183.6	0.0170688		0.0158959		0.0190789
	183.8	0.0167843		0.0159601		0.0189754
	184	0.0170814		0.0160346		0.0194204
	184.2	0.0170103		0.0161615		0.0191747
	184.4	0.0166227		0.0161472		0.0194272
	184.6	0.0160604		0.0160284		0.0197795
	184.8	0.0163022		0.0160327		0.0205943
	185	0.0161696		0.0157496		0.0207658
	185.2	0.0166995		0.0158146		0.0212987
	185.4	0.0161214		0.0154362		0.0209971
	185.6	0.0168497		0.0160147		0.0214447
	185.8	0.0164466		0.0159324		0.0219453
	186	0.016006		0.0158223		0.0218251
	186.2	0.0158074		0.0157722		0.0213496
	186.4	0.0160717		0.0157308		0.0210069
	186.6	0.0163943		0.0160038		0.0213247
	186.8	0.0164192		0.0165343		0.0215234
	187	0.0169632		0.0167828		0.0214053
	187.2	0.0174067		0.0167638		0.0214733
	187.4	0.0176887		0.0168118		0.021505
	187.6	0.0178305		0.0167603		0.0219586
	187.8	0.0174143		0.0166964		0.0218342
	188	0.0177979		0.017019		0.0220936
	188.2	0.0173384		0.0167524		0.0219128
	188.4	0.0172047		0.0167266		0.0224356
	188.6	0.0171458		0.0160783		0.022338
	188.8	0.0173073		0.0157259		0.0220932
	189	0.0170285		0.0156302		0.0221541
	189.2	0.0171053		0.0155457		0.0218242
	189.4	0.0165833		0.015321		0.0213346
	189.6	0.0168597		0.0152023		0.0213878
	189.8	0.0158344		0.0148278		0.0209663
	190	0.0153119		0.0145663		0.0202032
	190.2	0.0153768		0.014605		0.020231
	190.4	0.0151558		0.0143011		0.019914
	190.6	0.0148185		0.0142463		0.0197635
	190.8	0.0147281		0.014341		0.019763
	191	0.015284		0.014576		0.0200868
	191.2	0.0155821		0.014453		0.0199159
	191.4	0.0160328		0.0150849		0.0207589
	191.6	0.0159207		0.0151904		0.0208492
	191.8	0.01573		0.0152237		0.0207368
	192	0.015709		0.0151468		0.0208994
	192.2	0.015771		0.0150318		0.0211239
	192.4	0.0162019		0.0151279		0.0213981
	192.6	0.0165224		0.0149531		0.0212653
	192.8	0.0165812		0.015352		0.0212651
	193	0.016851		0.0157622		0.021982
	193.2	0.0166145		0.0150875		0.0216888
	193.4	0.0165575		0.0150144		0.0221249
	193.6	0.0162261		0.0148241		0.0220363
	193.8	0.0159024		0.0151463		0.0223173
	194	0.0157472		0.0151179		0.0219878
	194.2	0.0157482		0.0146607		0.0218056
	194.4	0.0156591		0.0147706		0.0213096
	194.6	0.0159203		0.0155145		0.0214388
	194.8	0.0163526		0.0160162		0.0218276
	195	0.0163315		0.0165581		0.0216207
	195.2	0.0162413		0.0163931		0.0213148
	195.4	0.0160372		0.0162849		0.021733
	195.6	0.0156461		0.0160814		0.0212534
	195.8	0.0155722		0.0159675		0.0212033
	196	0.0149448		0.0156904		0.0206938
	196.2	0.0155277		0.0161587		0.0208936
	196.4	0.0154144		0.0163257		0.0210608
	196.6	0.0153561		0.0162582		0.0211679
	196.8	0.015578		0.016511		0.021332
	197	0.0153355		0.0164312		0.0218477
	197.2	0.0148577		0.0157862		0.0216246
	197.4	0.0148515		0.0160567		0.0217399
	197.6	0.0150935		0.0158403		0.0214245
	197.8	0.0153574		0.0158898		0.02149
	198	0.0155181		0.0157169		0.020989
	198.2	0.0159421		0.0158227		0.0209803
	198.4	0.0168346		0.0167816		0.0213377
	198.6	0.0173362		0.0172229		0.0218274
	198.8	0.0171735		0.0168389		0.0216185
	199	0.0171893		0.0169674		0.0216755
	199.2	0.0175105		0.0167227		0.0218422
	199.4	0.0178115		0.0165911		0.0219876
	199.6	0.017357		0.0166992		0.0214419
	199.8	0.0174292		0.0170539		0.0217391
	200	0.0172327		0.0173507		0.0214732
	200.2	0.0175934		0.0179333		0.0219574
	200.4	0.0172924		0.0179532		0.022385
	200.6	0.0177658		0.0185917		0.0226203
	200.8	0.0177686		0.0190125		0.0228654
	201	0.0175727		0.0191213		0.0226656
	201.2	0.0179043		0.0191557		0.0225395
	201.4	0.0178863		0.0194614		0.0223258
	201.6	0.0185014		0.0192173		0.022053
	201.8	0.0185886		0.0189758		0.0219942
	202	0.0187192		0.0190763		0.0220917
	202.2	0.0189272		0.0193811		0.0221513
	202.4	0.0188951		0.0191701		0.0223731
	202.6	0.0188749		0.0186899		0.0225896
	202.8	0.0184184		0.0183696		0.0226308
	203	0.0187099		0.018267		0.0231568
	203.2	0.0186951		0.0181139		0.0234426
	203.4	0.0184765		0.0180234		0.0236342
	203.6	0.0179446		0.0181694		0.0239081
	203.8	0.0178922		0.0185875		0.0247638
	204	0.0179537		0.0186374		0.0250656
	204.2	0.0179467		0.0187602		0.0256592
	204.4	0.0179676		0.0185135		0.0260521
	204.6	0.0183751		0.0189916		0.0262071
	204.8	0.0184664		0.0190379		0.0260976
	205	0.0181201		0.0183985		0.0253213
	205.2	0.0177408		0.0180683		0.0249041
	205.4	0.0175496		0.017668		0.0244473
	205.6	0.0174948		0.0169491		0.0239969
	205.8	0.0170504		0.0165261		0.0234691
	206	0.0160775		0.0162222		0.0228715
	206.2	0.0157343		0.0157969		0.0220369
	206.4	0.0154959		0.0148238		0.0214747
	206.6	0.0153021		0.0145521		0.0210078
	206.8	0.0148569		0.0146453		0.0207908
	207	0.0149585		0.0145131		0.0208423
	207.2	0.0148674		0.0150467		0.0210277
	207.4	0.0149276		0.0155493		0.0215187
	207.6	0.014766		0.015662		0.0220411
	207.8	0.0148475		0.0157809		0.0229639
	208	0.0157657		0.0159645		0.023709
	208.2	0.0164046		0.0164217		0.0244954
	208.4	0.0169543		0.0166195		0.0251111
	208.6	0.017477		0.0177392		0.025503
	208.8	0.0179247		0.0184263		0.0258518
	209	0.0177045		0.0182201		0.0261463
	209.2	0.0179115		0.0184561		0.0262031
	209.4	0.0179651		0.0186393		0.0260079
	209.6	0.0180739		0.0190901		0.0259505
	209.8	0.0183424		0.0192274		0.0252675
	210	0.0181574		0.01911		0.0243925
	210.2	0.0186189		0.019043		0.0240056
	210.4	0.0188506		0.0189126		0.0237232
	210.6	0.0186739		0.0190331		0.0234062
	210.8	0.018558		0.0189341		0.0230642
	211	0.0190673		0.0192688		0.0233963
	211.2	0.0193246		0.0194111		0.0236015
	211.4	0.019197		0.0194661		0.0235108
	211.6	0.0188608		0.0188309		0.0231689
	211.8	0.019477		0.0187362		0.0236719
	212	0.01982		0.0190897		0.0239012
	212.2	0.0196262		0.0194092		0.0242633
	212.4	0.0191521		0.0193112		0.024216
	212.6	0.0192806		0.0198724		0.024272
	212.8	0.0193492		0.0196173		0.0243381
	213	0.0191311		0.0189705		0.024141
	213.2	0.018703		0.0190566		0.0237722
	213.4	0.0181858		0.0188483		0.023499
	213.6	0.0181748		0.0190869		0.0238065
	213.8	0.0186966		0.0195811		0.0241258
	214	0.0189861		0.0196801		0.0244572
	214.2	0.0194256		0.0197244		0.0252322
	214.4	0.0192412		0.0193877		0.0253972
	214.6	0.0191009		0.0188349		0.0253148
	214.8	0.0187496		0.0182386		0.0248096
	215	0.0193805		0.0187703		0.0252442
	215.2	0.0195385		0.0190907		0.0256884
	215.4	0.0195266		0.0194239		0.0253542
	215.6	0.0192659		0.0196557		0.0251426
	215.8	0.0193043		0.0197391		0.0248636
	216	0.0189263		0.0201514		0.0250467
	216.2	0.0182152		0.0197967		0.0244951
	216.4	0.017648		0.0197843		0.0240821
	216.6	0.0178762		0.0204056		0.0242824
	216.8	0.0172685		0.020345		0.024227
	217	0.0168245		0.0199677		0.023898
	217.2	0.0164477		0.020536		0.0238224
	217.4	0.0165116		0.0206817		0.0238393
	217.6	0.0170367		0.0211249		0.0238836
	217.8	0.0178915		0.020902		0.0243748
	218	0.0183492		0.0201344		0.0241891
	218.2	0.0183493		0.0192752		0.02408
	218.4	0.0182144		0.0182949		0.0237048
	218.6	0.0184544		0.017832		0.0234374
	218.8	0.0185956		0.017411		0.0229909
	219	0.0191368		0.0179798		0.023484
	219.2	0.0195433		0.0182124		0.0238211
	219.4	0.0194293		0.0173285		0.0230815
	219.6	0.0197712		0.0176235		0.0233451
	219.8	0.0200662		0.0173712		0.0232573
	220	0.0201807		0.017182		0.0237966
	220.2	0.0201677		0.0169667		0.0238376
	220.4	0.020112		0.01733		0.0242271
	220.6	0.0200328		0.0179705		0.0249014
	220.8	0.0198137		0.0181084		0.0254864
	221	0.0200265		0.0182868		0.0255328
	221.2	0.0198296		0.0190288		0.025578
	221.4	0.0200524		0.0193179		0.0254777
	221.6	0.0203713		0.0196219		0.0255246
	221.8	0.0206088		0.019321		0.0262023
	222	0.0204029		0.0197194		0.0264075
	222.2	0.0203725		0.0202131		0.026209
	222.4	0.0200027		0.0202541		0.0260096
	222.6	0.0198962		0.0199398		0.0256128
	222.8	0.0193746		0.0196629		0.0253671
	223	0.0194755		0.0198746		0.0254341
	223.2	0.0198709		0.0198061		0.0257001
	223.4	0.0198492		0.0193694		0.0255762
	223.6	0.0202384		0.0198819		0.0261388
	223.8	0.0198505		0.0192336		0.0255908
	224	0.0198562		0.0190317		0.0255487
	224.2	0.0201613		0.0193426		0.0257157
	224.4	0.0196505		0.0192668		0.025834
	224.6	0.0197708		0.0197083		0.0264236
	224.8	0.0200024		0.020109		0.0270522
	225	0.0203641		0.0202901		0.0273716
	225.2	0.0201514		0.0206949		0.0273675
	225.4	0.0205576		0.0209807		0.0275793
	225.6	0.0211827		0.0216102		0.0283724
	225.8	0.0209514		0.0217218		0.0285627
	226	0.0203956		0.0217595		0.0284544
	226.2	0.0202829		0.0219421		0.0278665
	226.4	0.0200878		0.0214794		0.0274129
	226.6	0.020159		0.0210477		0.0266717
	226.8	0.0198478		0.0216943		0.0264529
	227	0.0199714		0.0211336		0.0260397
	227.2	0.0198933		0.021156		0.0262104
	227.4	0.0197264		0.0207903		0.0255206
	227.6	0.0196903		0.0206076		0.0255198
	227.8	0.0195649		0.0200034		0.0249101
	228	0.0198163		0.0198264		0.024777
	228.2	0.0199888		0.0198939		0.0251947
	228.4	0.0201333		0.0193196		0.025431
	228.6	0.0207147		0.0194686		0.0257822
	228.8	0.0210303		0.0199491		0.0265837
	229	0.0212704		0.0199778		0.0269605
	229.2	0.0210011		0.0202571		0.0267403
	229.4	0.0209634		0.0203132		0.0268844
	229.6	0.0213106		0.0211857		0.0273613
	229.8	0.0212972		0.0216071		0.0273326
	230	0.0212764		0.0217939		0.0275369
	230.2	0.0211587		0.0222048		0.0273916
	230.4	0.021117		0.0222934		0.027147
	230.6	0.0209511		0.0222329		0.0267532
	230.8	0.0209956		0.0223799		0.0270818
	231	0.0211224		0.022052		0.0270872
	231.2	0.0212038		0.0223478		0.0273395
	231.4	0.0213426		0.0224058		0.0269196
	231.6	0.0214495		0.0223753		0.0273506
	231.8	0.0213884		0.0219166		0.0275423
	232	0.0212662		0.0216766		0.0274061
	232.2	0.0213131		0.0215637		0.0276914
	232.4	0.0211848		0.0209931		0.0278376
	232.6	0.0211156		0.0205078		0.0281088
	232.8	0.0203534		0.0200436		0.0278803
	233	0.0202274		0.0198313		0.027476
	233.2	0.0201642		0.019549		0.0269573
	233.4	0.0202747		0.0196584		0.0270339
	233.6	0.0204451		0.0198755		0.0270487
	233.8	0.020284		0.0198694		0.0270383
	234	0.0198768		0.0197215		0.0268554
	234.2	0.0191195		0.0191854		0.0261294
	234.4	0.0190531		0.0196797		0.026061
	234.6	0.0190326		0.0197012		0.025763
	234.8	0.0190528		0.0202251		0.0260403
	235	0.0191573		0.0205097		0.0260119
	235.2	0.0189433		0.0205547		0.0258745
	235.4	0.0195321		0.0211734		0.0262447
	235.6	0.0199905		0.0213376		0.0265839
	235.8	0.019805		0.0210785		0.0266628
	236	0.0196493		0.0207598		0.0262088
	236.2	0.0199751		0.0208616		0.0264946
	236.4	0.0201331		0.0209963		0.0270615
	236.6	0.0202954		0.0206244		0.0267537
	236.8	0.0202194		0.0208614		0.0265782
	237	0.0207611		0.0211592		0.0265629
	237.2	0.0210305		0.0212008		0.026842
	237.4	0.0211976		0.0212526		0.0269938
	237.6	0.0213277		0.021604		0.0271924
	237.8	0.0210416		0.0215912		0.0272194
	238	0.0205489		0.0214315		0.0271797
	238.2	0.0204855		0.0213695		0.0270154
	238.4	0.0207227		0.0217019		0.0272901
	238.6	0.0206861		0.0209019		0.026911
	238.8	0.0207163		0.021158		0.0272761
	239	0.0209188		0.0209885		0.0275006
	239.2	0.0207057		0.0210736		0.0275303
	239.4	0.0208564		0.0210845		0.0277202
	239.6	0.0209572		0.0211594		0.0272159
	239.8	0.0205207		0.0209427		0.0271107
	240	0.0211023		0.0208499		0.026988
	240.2	0.0213925		0.0214474		0.0265202
	240.4	0.0214135		0.0220132		0.0266969
	240.6	0.0215304		0.022224		0.0262759
	240.8	0.021692		0.0228147		0.0271021
	241	0.0218701		0.0229304		0.0271586
	241.2	0.0221111		0.0231602		0.0275438
	241.4	0.0225941		0.0233269		0.0278719
	241.6	0.0226335		0.0235434		0.0280876
	241.8	0.0224189		0.0231257		0.028191
	242	0.0221827		0.0231807		0.0286125
	242.2	0.0223915		0.0230954		0.0286223
	242.4	0.0220755		0.0229894		0.0285423
	242.6	0.0218369		0.0228918		0.0281224
	242.8	0.0216783		0.0235487		0.0283567
	243	0.0215998		0.0233358		0.0287404
	243.2	0.0218777		0.023272		0.0288572
	243.4	0.021973		0.0229573		0.0285546
	243.6	0.0222744		0.0228197		0.0280415
	243.8	0.0223664		0.022806		0.0280964
	244	0.0227981		0.0229146		0.0279093
	244.2	0.022519		0.0230685		0.0274883
	244.4	0.0229906		0.0234798		0.0281252
	244.6	0.0232434		0.0234025		0.0283301
	244.8	0.0233375		0.0232755		0.0284376
	245	0.0229778		0.0229775		0.0281398
	245.2	0.0225425		0.0228581		0.0278317
	245.4	0.0224315		0.0232547		0.0283014
	245.6	0.0223063		0.0234003		0.028573
	245.8	0.0221648		0.0236501		0.0291383
	246	0.0218475		0.0240454		0.0298173
	246.2	0.0215471		0.0239406		0.0294115
	246.4	0.0213427		0.0240593		0.0292154
	246.6	0.0215408		0.0243583		0.0289546
	246.8	0.0218557		0.0245123		0.0296909
	247	0.0216598		0.0240401		0.0299532
	247.2	0.0222358		0.0240154		0.0297067
	247.4	0.022217		0.0240706		0.0292449
	247.6	0.0224769		0.0238389		0.0290943
	247.8	0.0231516		0.0241897		0.0298092
	248	0.0235323		0.0240677		0.029967
	248.2	0.0237846		0.0237484		0.0298903
	248.4	0.0240683		0.0236161		0.0298804
	248.6	0.0237541		0.0231814		0.0294522
	248.8	0.0233264		0.0229027		0.0287922
	249	0.0226077		0.02278		0.0284568
	249.2	0.0222872		0.0228229		0.0279517
	249.4	0.0219594		0.022887		0.0279839
	249.6	0.0218324		0.0227555		0.0277968
	249.8	0.0211713		0.0225128		0.0272722

[truncated: 17 more sheets: Figure 4e, Figure 4f, Figure 4g, Figure 5a, Figure 5b, Figure 5c, Figure 5d, Figure 5e, Figure 5f, Figure 6a, Figure 6b, Figure 6c, Figure 6d, Figure 6e, Figure 6f, Figure 7d, Figure 7e]
